# Supplementary material for: Network-based analysis of differentially expressed genes in cerebrospinal fluid (CSF) and blood reveals new candidate genes for multiple sclerosis
Source: PeerJ. 2016 Dec 22;4:e2775. doi: 10.7717/peerj.2775 (PMC5183126; doi:10.7717/peerj.2775)
Supplement: Supplemental Information 1 — Annotated differentially expressed probe sets in CSF [file peerj-04-2775-s001.xlsx]

## Sheet: Sheet1
	g_n	logFC	AveExpr	t	P.Value	adj.P.Val
1555847_a_at	LOC284454	-0.673133	6.76095	-8.55918	4.16301e-11	1.05865e-07
214768_x_at	IGKC	2.31208	6.76348	8.47667	5.49617e-11	1.22297e-07
206813_at	CTF1	-0.664803	4.79892	-8.36732	7.95048e-11	1.57252e-07
209661_at	KIFC3	-0.651625	6.02315	-8.0874	2.05573e-10	3.6594e-07
1557755_at	CEP128	0.631562	5.75738	8.05811	2.27139e-10	3.67573e-07
211920_at	CFB	-0.658964	5.26355	-7.84242	4.74638e-10	7.04085e-07
206641_at	TNFRSF17	3.3586	6.14743	7.58485	1.14945e-09	1.22691e-06
216491_x_at	IGHM	2.15402	6.30076	7.60564	1.07008e-09	1.22691e-06
205131_x_at	CLEC11A	-0.529901	4.67414	-7.63024	9.83262e-10	1.22691e-06
1556608_a_at	EHD4	-0.622736	6.92696	-7.57876	1.1738e-09	1.22691e-06
217040_x_at	SOX15	-0.795132	6.0514	-7.59601	1.10614e-09	1.22691e-06
216015_s_at	NLRP3	-1.04934	5.49657	-7.25526	3.58607e-09	2.55342e-06
235568_at	MCEMP1	-1.00599	6.54796	-7.18856	4.51745e-09	3.09289e-06
228263_at	GRASP	-0.541576	6.87029	-7.13987	5.34764e-09	3.28253e-06
217410_at	AGRN	-0.555006	5.45554	-7.14987	5.16541e-09	3.28253e-06
207306_at	TCF15	-0.757907	5.44371	-7.15777	5.02604e-09	3.28253e-06
1569040_s_at	ANKRD36BP2	2.51646	5.50331	7.12675	5.59631e-09	3.32066e-06
221286_s_at	MZB1	2.1089	6.85583	7.05607	7.1505e-09	4.106e-06
207321_s_at	ABCB9	-0.400216	4.50412	-7.02491	7.96686e-09	4.43182e-06
224494_x_at	HSD17B14	-0.411535	5.13489	-7.01443	8.2617e-09	4.45656e-06
230170_at	OSM	-1.01343	6.08929	-6.96301	9.87619e-09	5.17077e-06
212097_at	CAV1	1.76557	5.37885	6.93834	1.07592e-08	5.47212e-06
1556206_at	LINC00408	-0.424474	4.79421	-6.89094	1.26845e-08	5.78966e-06
219560_at	C22orf29	-0.449437	5.32202	-6.89347	1.25735e-08	5.78966e-06
208869_s_at	GABARAPL1	-0.70044	6.62524	-6.90328	1.21523e-08	5.78966e-06
231887_s_at	PALD1	-1.60213	7.2026	-6.89582	1.24714e-08	5.78966e-06
1563088_a_at	LOC284837	-0.854249	6.32655	-6.86827	1.37235e-08	6.10732e-06
238009_at	SOX5	0.776451	4.15853	6.76013	1.99839e-08	8.46986e-06
219429_at	FA2H	0.532465	3.91472	6.73261	2.19897e-08	8.82883e-06
215256_x_at	ARHGAP33	-0.531111	4.76823	-6.7362	2.17169e-08	8.82883e-06
221065_s_at	CHST8	-0.54006	4.94946	-6.66244	2.80654e-08	1.06296e-05
228253_at	LOXL3	-0.612041	5.53201	-6.66369	2.79439e-08	1.06296e-05
201631_s_at	IER3	-1.7949	9.39537	-6.59502	3.5481e-08	1.21461e-05
227781_x_at	FAM57B	-0.479825	4.90122	-6.56237	3.97471e-08	1.24449e-05
230615_at	DUOXA2	-0.517492	5.84517	-6.56773	3.90137e-08	1.24449e-05
227366_at	RILP	-0.533297	7.07899	-6.56163	3.98495e-08	1.24449e-05
208186_s_at	LIPE	-0.61195	4.98695	-6.56703	3.9109e-08	1.24449e-05
229072_at	RAB30	1.14056	6.25708	6.54564	4.21285e-08	1.24988e-05
207282_s_at	MYOG	-0.445024	4.92825	-6.5457	4.21206e-08	1.24988e-05
215454_x_at	SFTPC	-0.585934	5.83988	-6.5468	4.19586e-08	1.24988e-05
205267_at	POU2AF1	3.05056	8.26354	6.49704	4.98857e-08	1.43994e-05
205479_s_at	PLAU	-1.01835	6.19804	-6.49551	5.01525e-08	1.43994e-05
220660_at	LINC00474	-0.391746	3.60913	-6.48836	5.14155e-08	1.44448e-05
231418_at	MS4A1	1.3293	6.43835	6.455	5.77393e-08	1.58126e-05
209973_at	NFKBIL1	-0.43667	5.25845	-6.44397	5.99979e-08	1.61822e-05
230046_at	SPRED3	-0.410363	6.85103	-6.41203	6.70457e-08	1.66375e-05
222219_s_at	TLE6	-0.428474	4.835	-6.43131	6.26965e-08	1.66375e-05
201425_at	ALDH2	-1.20085	8.58136	-6.41698	6.59004e-08	1.66375e-05
225955_at	METRNL	-1.3128	7.61453	-6.42248	6.46533e-08	1.66375e-05
226150_at	PPAPDC1B	0.541575	7.12086	6.39431	7.13057e-08	1.70316e-05
206130_s_at	ASGR2	-0.741634	6.31848	-6.39784	7.04357e-08	1.70316e-05
227599_at	MB21D2	-0.840563	8.47607	-6.39249	7.17582e-08	1.70316e-05
233894_x_at	COL26A1	-0.530607	5.77972	-6.36489	7.89862e-08	1.82602e-05
216611_s_at	SLC6A2	-0.517391	6.03779	-6.35945	8.04917e-08	1.83697e-05
226850_at	SUMF1	-0.745687	8.41326	-6.33876	8.64961e-08	1.94686e-05
1566558_x_at	BAIAP2-AS1	-1.05932	6.71553	-6.33546	8.74943e-08	1.94686e-05
230896_at	BEND4	1.03635	4.22277	6.31384	9.43225e-08	2.07288e-05
203052_at	C2	-0.54752	5.98399	-6.28041	1.05941e-07	2.21865e-05
230531_at	KCNC3	-0.590456	5.50164	-6.2816	1.05506e-07	2.21865e-05
230341_x_at	ADAMTS10	-0.648578	6.71137	-6.28093	1.05751e-07	2.21865e-05
208651_x_at	CD24	0.940951	4.90093	6.26594	1.11406e-07	2.2872e-05
204622_x_at	NR4A2	-1.33375	9.13099	-6.26497	1.11784e-07	2.2872e-05
212592_at	IGJ	2.32857	9.63387	6.24023	1.21815e-07	2.41785e-05
203792_x_at	PCGF2	-0.50613	6.03788	-6.24077	1.21586e-07	2.41785e-05
221163_s_at	MLXIPL	-0.76502	6.14368	-6.23922	1.22244e-07	2.41785e-05
218880_at	FOSL2	-0.752928	5.9255	-6.22504	1.28416e-07	2.51202e-05
230646_at	FNDC5	-0.400323	4.7675	-6.21438	1.33259e-07	2.5507e-05
210513_s_at	VEGFA	-0.950706	6.33935	-6.20406	1.38124e-07	2.61569e-05
204908_s_at	BCL3	-0.56414	5.66936	-6.19593	1.42078e-07	2.6345e-05
215209_at	SEC24D	0.50534	5.43019	6.17941	1.50471e-07	2.73319e-05
244840_x_at	DOCK4	-1.63998	6.19062	-6.18165	1.49301e-07	2.73319e-05
224681_at	GNA12	-0.589862	7.65315	-6.1719	1.54446e-07	2.74929e-05
238444_at	ZNF618	-0.873854	5.46433	-6.16649	1.5737e-07	2.77361e-05
220377_at	KIAA0125	1.27224	6.20341	6.14527	1.69404e-07	2.92772e-05
221956_at	LRCH4	-0.535698	6.8053	-6.13706	1.74304e-07	2.98345e-05
219622_at	RAB20	-1.49259	8.13531	-6.12566	1.81339e-07	3.0453e-05
228015_s_at	TRIM8	-0.4778	7.68047	-6.10502	1.94804e-07	3.24085e-05
230430_at	ENTPD2	-0.411012	4.87948	-6.09138	2.04241e-07	3.3355e-05
221861_at	ARRB1	-0.566765	6.63948	-6.08723	2.0721e-07	3.34037e-05
214630_at	CYP11B2	-0.579706	5.32539	-6.08572	2.08293e-07	3.34037e-05
215058_at	DENND5B	0.848875	4.52796	6.08094	2.11781e-07	3.36599e-05
205784_x_at	ARVCF	-0.491696	6.5435	-6.05603	2.3089e-07	3.58086e-05
227388_at	TUSC1	-1.13823	6.97826	-6.03682	2.46794e-07	3.75522e-05
235146_at	TMCC3	-1.39489	7.11421	-6.03679	2.46818e-07	3.75522e-05
219952_s_at	MCOLN1	-0.582889	4.9378	-5.99524	2.85059e-07	4.26415e-05
224405_at	FCRL5	1.20339	4.88	5.98902	2.91271e-07	4.32076e-05
203759_at	ST3GAL4	-0.418805	4.81169	-5.9816	2.98858e-07	4.39667e-05
219379_x_at	ZNF358	-0.549697	5.95281	-5.96277	3.19001e-07	4.55588e-05
218865_at	MARC1	-0.571839	5.69377	-5.96215	3.19689e-07	4.55588e-05
204922_at	C11orf80	0.843455	5.62157	5.94006	3.4511e-07	4.86439e-05
1552884_at	NKX6-3	-0.465357	4.43898	-5.93844	3.47047e-07	4.86439e-05
205692_s_at	CD38	1.77329	6.65013	5.9336	3.52918e-07	4.90804e-05
202807_s_at	TOM1	-0.490025	5.27525	-5.92916	3.58386e-07	4.92474e-05
204735_at	PDE4A	-0.602854	6.23782	-5.92814	3.59652e-07	4.92474e-05
234637_at	KRTAP4-5	-0.433211	4.86102	-5.91544	3.75809e-07	5.1067e-05
215051_x_at	AIF1	-1.14925	8.02407	-5.9032	3.92083e-07	5.24772e-05
206882_at	SLC1A6	-0.381882	5.44775	-5.89247	4.06916e-07	5.40561e-05
206328_at	CDH15	-0.36652	5.0738	-5.88716	4.14459e-07	5.46155e-05
219125_s_at	SLC50A1	-0.447006	5.61674	-5.88521	4.17263e-07	5.46155e-05
225641_at	MEF2D	-0.314962	6.36383	-5.86964	4.40351e-07	5.6908e-05
218842_at	RPAP3	0.674428	6.19992	5.85246	4.67308e-07	5.92654e-05
205806_at	ROM1	-0.527296	5.05033	-5.85115	4.69435e-07	5.92654e-05
212657_s_at	IL1RN	-0.907878	5.51678	-5.85501	4.63208e-07	5.92654e-05
213081_at	ZBTB22	-0.418765	6.29117	-5.83876	4.89976e-07	6.05699e-05
206564_at	OPRL1	-0.507853	4.34944	-5.84277	4.83226e-07	6.05699e-05
202510_s_at	TNFAIP2	-0.554682	5.44232	-5.83508	4.96255e-07	6.08993e-05
232112_at	RALGPS2	0.707571	4.83198	5.82881	5.07133e-07	6.14114e-05
235175_at	GBP4	0.598596	6.5299	5.81857	5.25395e-07	6.19374e-05
228876_at	BAIAP2L2	-0.469481	5.74997	-5.82079	5.2138e-07	6.19374e-05
228579_at	KCNQ3	-1.04076	5.47302	-5.81932	5.24032e-07	6.19374e-05
223454_at	CXCL16	-1.62113	8.49531	-5.81878	5.2501e-07	6.19374e-05
213690_s_at	PTOV1-AS2	-0.472759	6.09057	-5.81632	5.29488e-07	6.20093e-05
234918_at	GLTSCR2	-0.396824	6.03339	-5.78571	5.88552e-07	6.6324e-05
217269_s_at	TMPRSS15	-0.40675	5.36946	-5.78772	5.84481e-07	6.6324e-05
207832_at	BAIAP2	-0.418735	4.76123	-5.78565	5.88686e-07	6.6324e-05
226629_at	SLC43A2	-0.579556	6.39853	-5.78772	5.84494e-07	6.6324e-05
234018_s_at	SEL1L2	-1.40587	4.65896	-5.79028	5.79348e-07	6.6324e-05
238669_at	PTGS1	-0.978097	6.52744	-5.78092	5.98379e-07	6.65734e-05
215712_s_at	IGFALS	-0.561619	6.02815	-5.7791	6.02144e-07	6.65762e-05
217138_x_at	IGLC1	1.85746	6.68753	5.76266	6.37315e-07	6.76752e-05
202368_s_at	TRAM2	0.571289	6.9442	5.76867	6.24222e-07	6.76752e-05
218281_at	MRPL48	0.571109	7.64436	5.76208	6.38586e-07	6.76752e-05
207475_at	FABP2	-0.384657	3.62252	-5.76633	6.29296e-07	6.76752e-05
202142_at	COPS8	0.428571	5.42879	5.7522	6.60741e-07	6.91874e-05
206338_at	ELAVL3	-0.437936	5.69452	-5.74455	6.78429e-07	7.06241e-05
202582_s_at	RANBP9	0.402228	6.91204	5.74243	6.83416e-07	7.07295e-05
217823_s_at	UBE2J1	0.827511	7.55884	5.73666	6.97141e-07	7.1733e-05
210715_s_at	SPINT2	-0.581181	7.97276	-5.73476	7.01735e-07	7.17907e-05
206763_at	FKBP6	-0.309117	4.60471	-5.71801	7.43469e-07	7.5196e-05
221841_s_at	KLF4	-1.07071	8.07603	-5.70224	7.85045e-07	7.80703e-05
209333_at	ULK1	-0.483644	5.30278	-5.69428	8.06861e-07	7.89687e-05
1552422_at	C10orf25	-0.587461	4.39572	-5.6941	8.07388e-07	7.89687e-05
232040_at	LOC157860	-0.373199	3.83371	-5.68318	8.38347e-07	8.15487e-05
233525_s_at	LINC00475	-0.43226	5.44276	-5.68143	8.4342e-07	8.15963e-05
218537_at	HCFC1R1	-0.460624	5.81894	-5.67952	8.48971e-07	8.16893e-05
204440_at	CD83	-1.18738	9.94351	-5.67391	8.65548e-07	8.23937e-05
223828_s_at	LGALS12	-0.609006	4.86862	-5.65626	9.19803e-07	8.70926e-05
207563_s_at	OGT	0.446159	9.34227	5.64501	9.56159e-07	8.95821e-05
202449_s_at	RXRA	-0.67118	6.6569	-5.64645	9.51435e-07	8.95821e-05
202340_x_at	NR4A1	-0.480601	5.83717	-5.63866	9.77293e-07	9.10827e-05
235982_at	FCRL1	0.701801	3.93126	5.62845	1.01225e-06	9.25698e-05
206907_at	TNFSF9	-0.403111	4.41987	-5.61475	1.0611e-06	9.54455e-05
223415_at	RPP25	-0.493813	6.12206	-5.6164	1.05511e-06	9.54455e-05
209179_s_at	MBOAT7	-0.60417	6.60083	-5.61461	1.06164e-06	9.54455e-05
215381_at	MTOR	-0.499413	4.3535	-5.6084	1.08455e-06	9.66226e-05
1570511_at	ARHGEF10L	-0.745219	6.1199	-5.60676	1.09071e-06	9.66226e-05
231431_s_at	INAFM2	-1.31075	7.74641	-5.59991	1.1167e-06	9.84075e-05
218245_at	TSKU	-0.365198	5.73446	-5.58975	1.15642e-06	0.000101358
209118_s_at	TUBA1A	-0.748807	11.9197	-5.58846	1.16156e-06	0.000101358
237046_x_at	IL34	-0.433732	6.40322	-5.58422	1.17862e-06	0.000102345
201952_at	ALCAM	-0.724412	8.86819	-5.58175	1.18867e-06	0.000102716
221525_at	ZMIZ2	-0.375062	6.09182	-5.57617	1.2117e-06	0.0001037
204493_at	BID	-0.870299	8.30553	-5.57647	1.21043e-06	0.0001037
1556320_at	STOML1	-0.402879	5.63221	-5.57333	1.22356e-06	0.000104213
211156_at	CDKN2A	-0.366789	4.48519	-5.57034	1.23621e-06	0.000104393
218694_at	ARMCX1	-1.26431	6.17034	-5.57006	1.2374e-06	0.000104393
213542_at	ZNF710	-0.384589	5.72967	-5.56107	1.27622e-06	0.000106924
212360_at	AMPD2	-0.596884	8.22666	-5.56034	1.27942e-06	0.000106924
209926_at	MEF2BNB	-0.390315	6.31171	-5.55371	1.30892e-06	0.000108576
202464_s_at	PFKFB3	-1.01628	9.19098	-5.55181	1.31748e-06	0.000108576
241193_at	ETS2	-1.39625	7.4014	-5.55207	1.31632e-06	0.000108576
1557263_s_at	LOC102724814	-0.47621	6.69195	-5.54804	1.33468e-06	0.000109185
232555_at	CREB5	-0.786642	6.10142	-5.5475	1.33713e-06	0.000109185
214452_at	BCAT1	-0.897426	6.18736	-5.54482	1.34951e-06	0.000109681
217757_at	A2M	-1.92054	8.84163	-5.54352	1.35553e-06	0.000109681
239002_at	ASPM	0.792382	4.20102	5.51988	1.47015e-06	0.000118417
211053_at	KCNG1	-0.354077	5.23417	-5.51164	1.51231e-06	0.00011902
204104_at	SNAPC2	-0.425904	6.10498	-5.51571	1.49137e-06	0.00011902
201261_x_at	BGN	-0.444288	4.2952	-5.50881	1.52706e-06	0.00011902
203072_at	MYO1E	-0.489132	4.77677	-5.50804	1.53112e-06	0.00011902
1564413_at	LINC01356	-0.494154	4.85539	-5.50864	1.52799e-06	0.00011902
207978_s_at	NR4A3	-1.02711	6.10729	-5.51488	1.49559e-06	0.00011902
206420_at	IGSF6	-1.28956	6.7395	-5.51348	1.50279e-06	0.00011902
231579_s_at	TIMP2	-1.19098	7.77561	-5.50457	1.54948e-06	0.000119923
212134_at	PHLDB1	-0.372696	6.23908	-5.50158	1.56544e-06	0.000120321
211670_x_at	SSX3	-0.405727	4.36754	-5.50103	1.56839e-06	0.000120321
204319_s_at	RGS10	-0.582727	7.4494	-5.49982	1.5749e-06	0.000120321
218854_at	DSE	-1.15799	9.14626	-5.49731	1.58851e-06	0.000120842
212124_at	ZMIZ1	-0.351746	6.54098	-5.49603	1.59552e-06	0.000120859
1552788_a_at	HELB	0.740339	5.41614	5.48815	1.63924e-06	0.000123581
226267_at	JDP2	-0.558232	5.02427	-5.48589	1.65196e-06	0.000123581
230673_at	PKHD1L1	0.755385	3.95421	5.45698	1.82407e-06	0.000133075
238445_x_at	MGAT5B	-0.533438	5.36495	-5.46051	1.80213e-06	0.000133075
227667_at	CUEDC1	-0.568463	5.57683	-5.46095	1.79941e-06	0.000133075
208923_at	CYFIP1	-1.3398	10.2388	-5.45751	1.82073e-06	0.000133075
207224_s_at	SIGLEC7	-0.457125	5.51314	-5.44935	1.8724e-06	0.000136043
216044_x_at	FAM69A	0.499261	6.85879	5.43938	1.93743e-06	0.000136938
220379_at	FSCN3	-0.327411	3.97844	-5.43692	1.95381e-06	0.000136938
214749_s_at	ARMCX6	-0.516917	10.6999	-5.4369	1.95395e-06	0.000136938
1568768_s_at	BRE-AS1	-0.773024	4.99768	-5.43828	1.94473e-06	0.000136938
229538_s_at	IQGAP3	-0.826208	4.10513	-5.44468	1.90258e-06	0.000136938
205741_s_at	DTNA	-0.923085	5.12544	-5.44031	1.93127e-06	0.000136938
38037_at	HBEGF	-1.13946	6.92428	-5.43859	1.94268e-06	0.000136938
217767_at	C3	-1.81841	8.75553	-5.43961	1.93592e-06	0.000136938
206932_at	CH25H	-2.40634	7.63317	-5.4419	1.92077e-06	0.000136938
236030_at	RCOR2	-0.377885	6.25085	-5.43278	1.98172e-06	0.000137435
229326_at	TNFSF13	-0.846997	5.59347	-5.43241	1.98421e-06	0.000137435
214464_at	CDC42BPA	-0.571416	4.84841	-5.42954	2.00377e-06	0.000138252
218774_at	DCPS	0.763226	6.98963	5.42459	2.03803e-06	0.000139535
204036_at	LPAR1	-0.343895	4.18549	-5.42541	2.03237e-06	0.000139535
201897_s_at	CKS1B	0.598425	7.17756	5.42173	2.05813e-06	0.000140371
207106_s_at	LTK	-0.714369	5.23633	-5.41696	2.09199e-06	0.000141595
228903_at	CES4A	-0.451477	6.11246	-5.4091	2.149e-06	0.000144903
240210_at	ATAD3C	-0.365944	4.7507	-5.40301	2.19422e-06	0.000147394
1553787_at	C11orf45	-0.393759	3.97135	-5.39433	2.26033e-06	0.000150697
233941_at	LRRC74A	-0.516301	5.54639	-5.3882	2.3082e-06	0.000152744
233077_at	NAV2-AS4	-0.4089	4.71262	-5.38595	2.32601e-06	0.000153353
226899_at	UNC5B	-1.19766	4.71455	-5.376	2.40653e-06	0.000155941
201739_at	SGK1	-1.31907	10.6877	-5.37463	2.41783e-06	0.000155941
208890_s_at	PLXNB2	-1.00291	7.17049	-5.37276	2.43332e-06	0.000156374
207992_s_at	AMPD3	-0.333748	6.5672	-5.36524	2.49663e-06	0.000159292
224651_at	CCNY	-0.477954	8.1066	-5.36399	2.50732e-06	0.000159403
206333_at	MSI1	-0.384253	4.2375	-5.36169	2.52707e-06	0.000160087
236081_at	SNCA	-0.988381	6.38406	-5.35508	2.58482e-06	0.000163
218424_s_at	STEAP3	-1.12765	6.48991	-5.35331	2.60052e-06	0.000163
221019_s_at	COLEC12	-1.97974	6.3299	-5.35347	2.59904e-06	0.000163
236958_at	LOC100506473	0.731681	5.61667	5.34864	2.64226e-06	0.000164435
216679_at	DDR1-AS1	-0.455121	4.64931	-5.34766	2.65114e-06	0.000164435
205640_at	ALDH3B1	-0.460265	5.83356	-5.34941	2.63539e-06	0.000164435
230160_x_at	ANKRD65	-0.535495	6.51224	-5.34529	2.67267e-06	0.000165195
214075_at	NENF	-0.388525	6.32052	-5.33663	2.75292e-06	0.000167824
33323_r_at	SFN	-0.559129	6.89072	-5.33449	2.77308e-06	0.000168476
228377_at	KLHL14	1.40711	4.94346	5.33218	2.79497e-06	0.000169229
209295_at	TNFRSF10B	-0.379708	6.55	-5.32866	2.82877e-06	0.000170165
229340_at	NKAPL	-0.532198	4.55891	-5.32858	2.82955e-06	0.000170165
224480_s_at	AGPAT9	-1.09391	10.0105	-5.32707	2.84419e-06	0.000170469
222450_at	PMEPA1	-0.560833	6.25033	-5.32607	2.85384e-06	0.000170474
205627_at	CDA	-0.406695	4.91031	-5.31641	2.9495e-06	0.000174432
215700_x_at	CPNE6	-0.330671	5.41536	-5.30761	3.03933e-06	0.000179149
220465_at	CEBPA-AS1	-0.440524	6.58698	-5.30556	3.06066e-06	0.000179811
219093_at	PID1	-0.712005	4.97596	-5.30386	3.07851e-06	0.000180265
203592_s_at	FSTL3	-0.37808	5.02536	-5.30079	3.11086e-06	0.000181562
228069_at	MTFR2	1.02006	5.43704	5.2997	3.12239e-06	0.000181639
220430_at	FAM110D	-0.340069	5.1833	-5.29805	3.14e-06	0.000182069
223381_at	NUF2	0.851141	4.45966	5.28835	3.24561e-06	0.000186961
223325_at	TXNDC11	0.587844	8.25995	5.28628	3.26859e-06	0.000187087
201538_s_at	DUSP3	-0.423224	5.03885	-5.28253	3.31061e-06	0.000187851
203752_s_at	JUND	-0.44114	11.5291	-5.28066	3.33172e-06	0.000187851
564_at	GNA11	-0.580206	5.00295	-5.28346	3.30015e-06	0.000187851
201847_at	LIPA	-0.848906	11.1383	-5.2809	3.32899e-06	0.000187851
205339_at	STIL	0.707495	6.54544	5.27646	3.37968e-06	0.000189187
242738_s_at	ZFHX3	-0.890366	6.41844	-5.27657	3.37847e-06	0.000189187
225617_at	ODF2	0.415099	5.32344	5.27533	3.39276e-06	0.000189325
1555779_a_at	CD79A	1.05486	5.85741	5.26851	3.4725e-06	0.000191647
202642_s_at	TRRAP	0.455559	6.53735	5.26233	3.54634e-06	0.000191647
203918_at	PCDH1	-0.348226	4.94809	-5.2624	3.54547e-06	0.000191647
204876_at	ZNF646	-0.355968	5.90255	-5.26291	3.53929e-06	0.000191647
206257_at	CCDC9	-0.397387	6.39703	-5.26476	3.51707e-06	0.000191647
216736_at	TM6SF2	-0.493113	5.43047	-5.26237	3.54581e-06	0.000191647
206283_s_at	TAL1	-0.604868	5.31177	-5.26894	3.46735e-06	0.000191647
210471_s_at	KCNAB1	-0.816788	5.05178	-5.26528	3.51088e-06	0.000191647
200762_at	DPYSL2	-0.845848	11.3787	-5.26179	3.5528e-06	0.000191647
205249_at	EGR2	-1.23895	7.69515	-5.26223	3.54751e-06	0.000191647
239137_x_at	C6orf223	-0.355922	6.5965	-5.25838	3.59431e-06	0.0001933
243934_at	ODF3B	-0.318753	5.07054	-5.25465	3.64027e-06	0.000195182
203591_s_at	CSF3R	-0.518588	5.83467	-5.25232	3.66926e-06	0.000196146
216755_at	OSBPL10	0.826588	5.39408	5.24884	3.71293e-06	0.000197358
201124_at	ITGB5	-1.07046	7.32826	-5.24814	3.72177e-06	0.000197358
205632_s_at	PIP5K1B	0.925294	6.04891	5.24541	3.75647e-06	0.000198424
211894_x_at	SEZ6L	-0.411835	4.25692	-5.24147	3.80714e-06	0.000199914
228950_s_at	WLS	-0.953185	4.46348	-5.24211	3.79889e-06	0.000199914
208219_at	ACVR1B	-0.388004	6.09294	-5.23597	3.87908e-06	0.000203093
226661_at	CDCA2	0.665024	4.38959	5.22503	4.02604e-06	0.000208943
229779_at	COL4A4	0.580455	4.28122	5.22517	4.02422e-06	0.000208943
209432_s_at	CREB3	0.723413	6.69535	5.21917	4.10706e-06	0.000211401
230060_at	CDCA7	0.576744	6.14132	5.21864	4.11444e-06	0.000211401
203187_at	DOCK1	-0.615646	4.58996	-5.21734	4.13278e-06	0.000211401
208836_at	ATP1B3	-0.647814	8.016	-5.21761	4.12891e-06	0.000211401
228376_at	GGTA1P	-1.44604	8.49691	-5.22005	4.09484e-06	0.000211401
209114_at	TSPAN1	-0.334771	5.18157	-5.21251	4.20115e-06	0.000212768
228235_at	MIR503HG	-0.365061	4.57675	-5.21208	4.20731e-06	0.000212768
232269_x_at	METRN	-0.457145	5.65034	-5.21457	4.17178e-06	0.000212768
223852_s_at	STK40	-0.458485	7.2455	-5.20903	4.2511e-06	0.000213827
1553081_at	WFDC12	-0.375644	5.3958	-5.20661	4.2861e-06	0.000214696
201506_at	TGFBI	-1.39394	10.089	-5.20609	4.29369e-06	0.000214696
201910_at	FARP1	-0.561374	4.90601	-5.20175	4.3575e-06	0.000217277
235117_at	CHAC2	0.932115	5.60923	5.19949	4.39108e-06	0.00021779
218350_s_at	GMNN	0.758103	7.61895	5.19859	4.40449e-06	0.00021779
222876_s_at	ADAP2	-1.08318	6.91762	-5.19897	4.3989e-06	0.00021779
244656_at	RASL10B	-0.414814	6.63737	-5.19652	4.43562e-06	0.000218118
201938_at	CDK2AP1	-1.0512	10.0668	-5.19659	4.43451e-06	0.000218118
241670_x_at	CASC14	-0.435985	4.78827	-5.19083	4.52206e-06	0.000218949
232423_at	ARSD	-0.468299	5.22247	-5.19028	4.53053e-06	0.000218949
39402_at	IL1B	-1.35938	7.60783	-5.19244	4.49747e-06	0.000218949
220088_at	C5AR1	-2.13598	7.03706	-5.1907	4.52411e-06	0.000218949
209642_at	BUB1	1.15241	4.43801	5.18538	4.60657e-06	0.000221626
238450_at	PFKFB2	-0.490423	4.95072	-5.18161	4.66595e-06	0.000223877
210782_x_at	GRIN1	-0.396354	6.20438	-5.1773	4.73463e-06	0.000225048
205349_at	GNA15	-0.921805	7.49688	-5.17418	4.78498e-06	0.000226536
225755_at	KLHDC8B	-0.448944	5.92413	-5.17286	4.80652e-06	0.000226952
201923_at	PRDX4	0.787977	8.55927	5.17136	4.83106e-06	0.000227507
212704_at	ZCCHC11	0.430612	5.63662	5.1675	4.89474e-06	0.000229898
238851_at	ANKRD13A	0.639027	7.03262	5.15927	5.03324e-06	0.000234546
229690_at	FAM109A	-0.539443	7.08398	-5.15999	5.0209e-06	0.000234546
203932_at	HLA-DMB	-1.04039	10.0619	-5.15157	5.16626e-06	0.000239491
209185_s_at	IRS2	-0.923721	9.14193	-5.14356	5.30857e-06	0.0002439
219978_s_at	NUSAP1	0.738212	6.53573	5.14122	5.35067e-06	0.000243931
1552586_at	TRPV3	-0.410255	4.9202	-5.14082	5.35796e-06	0.000243931
218815_s_at	TMEM51	-0.851929	5.66334	-5.14104	5.35395e-06	0.000243931
226674_at	SHISA4	-0.381488	4.84945	-5.13949	5.38213e-06	0.000244406
243304_at	CASC7	0.785679	6.26748	5.13745	5.41954e-06	0.000245479
233811_at	RIN2	-1.11041	5.93419	-5.13315	5.4991e-06	0.000247821
210004_at	OLR1	-2.00756	5.49995	-5.13185	5.52338e-06	0.000248287
223460_at	CAMKK1	-0.351674	6.81206	-5.12832	5.5898e-06	0.00025001
205382_s_at	CFD	-1.56877	7.20268	-5.12879	5.58085e-06	0.00025001
243285_at	LOC283335	-0.399205	5.87543	-5.12189	5.71271e-06	0.00025423
204444_at	KIF11	1.12255	5.37092	5.12077	5.73452e-06	0.000254564
221586_s_at	E2F5	0.43763	4.5198	5.11569	5.83393e-06	0.000258333
227281_at	SLC29A4	-0.297931	5.749	-5.11335	5.88022e-06	0.000259736
212606_at	WDFY3	-0.701741	4.89517	-5.11241	5.89898e-06	0.00025992
207525_s_at	GIPC1	-0.464406	6.76503	-5.11012	5.94493e-06	0.000261298
224443_at	LINC00467	0.460488	4.4667	5.10864	5.97477e-06	0.000261963
227983_at	RILPL2	-0.512772	9.34718	-5.10196	6.11143e-06	0.000265989
224674_at	TTYH3	-0.442797	5.97211	-5.10048	6.14194e-06	0.000266021
201669_s_at	MARCKS	-1.16814	7.36	-5.10048	6.14205e-06	0.000266021
230780_at	LINC00886	-0.490699	5.46973	-5.09678	6.21943e-06	0.000267093
202388_at	RGS2	-0.912098	11.6557	-5.09842	6.18499e-06	0.000267093
203641_s_at	COBLL1	0.643479	4.73573	5.09568	6.2426e-06	0.000267126
228121_at	TGFB2	-0.515783	4.12256	-5.09469	6.26337e-06	0.000267372
203561_at	FCGR2A	-1.58073	8.33823	-5.08923	6.38018e-06	0.000271059
210684_s_at	DLG4	-0.477465	5.39207	-5.08541	6.46297e-06	0.000272624
221433_at	FGF21	-0.358644	5.43919	-5.08101	6.55982e-06	0.000275404
212561_at	DENND5A	-0.822644	8.52929	-5.08106	6.5587e-06	0.000275404
214866_at	PLAUR	-0.929594	6.60098	-5.07973	6.58836e-06	0.000275432
205573_s_at	SNX7	-1.61927	5.50252	-5.07959	6.59143e-06	0.000275432
203857_s_at	PDIA5	0.915681	6.68975	5.07857	6.61413e-06	0.000275733
200748_s_at	FTH1	-0.869163	11.4904	-5.07743	6.63977e-06	0.000276155
221739_at	C19orf10	0.596139	7.65273	5.07317	6.73595e-06	0.000278206
204759_at	RCBTB2	-0.663332	9.78546	-5.06638	6.89227e-06	0.000282694
207610_s_at	EMR2	-0.615905	4.91092	-5.0654	6.91513e-06	0.00028298
215084_s_at	LRRC42	0.521744	5.06539	5.05966	7.0504e-06	0.000287195
226446_at	HES6	-0.622837	6.89429	-5.05569	7.14558e-06	0.000289746
238029_s_at	SLC16A14	0.812977	3.97736	5.05368	7.19434e-06	0.00029106
227999_at	PWWP2B	-0.354118	6.50371	-5.05278	7.21615e-06	0.00029128
222594_s_at	SPATS2	0.696739	5.90915	5.05039	7.27463e-06	0.000292961
226568_at	FAM102B	-0.933815	8.78531	-5.04973	7.2907e-06	0.000292961
218935_at	EHD3	0.42382	5.68318	5.04841	7.32337e-06	0.000293611
206632_s_at	APOBEC3B	1.61173	5.95812	5.04424	7.42714e-06	0.000296436
205487_s_at	VGLL1	0.4479	4.34152	5.04124	7.50266e-06	0.000298114
220641_at	NOX5	-0.389835	5.71009	-5.03389	7.69109e-06	0.00030492
228648_at	LRG1	-0.539279	5.23953	-5.03128	7.75904e-06	0.00030693
1555898_at	ANKRD36C	0.410684	4.15697	5.02992	7.79471e-06	0.000307658
224719_s_at	C12orf57	0.723667	9.63832	5.01867	8.09602e-06	0.000317439
217196_s_at	CAMSAP2	-1.01714	6.54476	-5.01912	8.08374e-06	0.000317439
231387_at	PXDC1	-0.859032	6.98969	-5.01703	8.14074e-06	0.000318491
207376_at	VENTX	-0.985391	7.07557	-5.01414	8.2205e-06	0.000320906
227276_at	PLXDC2	-1.33807	6.81616	-5.01117	8.30308e-06	0.00032342
221214_s_at	NSMF	-0.403239	5.34212	-5.00987	8.33963e-06	0.00032348
212254_s_at	DST	-0.905498	6.48678	-5.00982	8.34096e-06	0.00032348
218631_at	AVPI1	-1.21428	6.89612	-5.00861	8.37508e-06	0.000324097
219314_s_at	ZNF219	-0.396385	5.94102	-5.00386	8.51013e-06	0.000328609
1560767_at	HCG22	-0.341368	4.38385	-5.00315	8.5304e-06	0.000328679
243099_at	NFAM1	-0.458538	6.60779	-5.00062	8.60349e-06	0.000330779
221187_s_at	FUZ	-0.371262	5.96771	-4.99926	8.64291e-06	0.000331578
212188_at	KCTD12	-1.05816	10.3685	-4.99792	8.68201e-06	0.000332362
243612_at	NSD1	0.591564	5.22598	4.99727	8.70111e-06	0.000332379
201945_at	FURIN	-0.401665	6.25502	-4.99114	8.88263e-06	0.000338586
219005_at	TMEM59L	-0.364687	5.02289	-4.98385	9.10319e-06	0.000344778
202181_at	KIAA0247	-0.40319	9.39077	-4.9847	9.07718e-06	0.000344778
217696_at	FUT7	-0.345973	6.02976	-4.9762	9.34051e-06	0.000353016
228520_s_at	APLP2	-0.712581	7.0298	-4.97282	9.44713e-06	0.000356289
229328_at	ZNF571-AS1	0.373321	4.10693	4.97066	9.51605e-06	0.000358129
219960_s_at	UCHL5	0.637349	7.50369	4.96877	9.57673e-06	0.000358537
220032_at	CPED1	-0.735085	6.09338	-4.96814	9.59711e-06	0.000358537
201718_s_at	EPB41L2	-1.14251	6.9274	-4.9681	9.59813e-06	0.000358537
212501_at	CEBPB	-1.21887	9.68589	-4.96782	9.60743e-06	0.000358537
226013_at	TRAK1	-0.502095	7.65277	-4.96613	9.66218e-06	0.000359825
240517_at	CBS	-0.456331	5.51945	-4.96041	9.84979e-06	0.000366046
206802_at	PAX5	0.74035	5.51524	4.95906	9.89441e-06	0.000366436
238322_s_at	TEAD2	-0.440158	5.54506	-4.95198	1.01325e-05	0.000373434
211887_x_at	MSR1	-1.05441	5.09645	-4.94737	1.02907e-05	0.000378482
220598_at	CARD14	-0.369303	4.61981	-4.9463	1.03279e-05	0.000379065
215946_x_at	IGLL3P	1.89663	7.45749	4.94553	1.03547e-05	0.000379266
205333_s_at	RCE1	-0.440219	5.03862	-4.94161	1.04916e-05	0.000383494
220375_s_at	C5orf66	-0.351098	6.60893	-4.94003	1.05475e-05	0.000383961
208999_at	SEPT8	-0.559409	7.48819	-4.94014	1.05438e-05	0.000383961
212975_at	DENND3	-0.628291	7.37403	-4.93893	1.05866e-05	0.000384597
236646_at	TMEM52B	-1.22976	5.05421	-4.9321	1.08322e-05	0.000392717
209773_s_at	RRM2	2.14383	7.4615	4.92878	1.09535e-05	0.000396307
218622_at	NUP37	0.5423	7.88299	4.926	1.10563e-05	0.000398709
226461_at	HOXB9	-0.362753	4.75916	-4.92577	1.10647e-05	0.000398709
212086_x_at	LMNA	-0.392715	5.89343	-4.92304	1.11663e-05	0.000401558
203973_s_at	CEBPD	-1.03904	6.6423	-4.92121	1.12351e-05	0.000402897
212681_at	EPB41L3	-1.77874	6.99074	-4.92085	1.12488e-05	0.000402897
244780_at	SGPP2	0.553481	4.31018	4.91981	1.12881e-05	0.000403493
205697_at	SCGN	-0.343686	4.84908	-4.91811	1.13525e-05	0.000404765
218551_at	MIIP	-0.417996	7.06435	-4.91653	1.14131e-05	0.000404765
226499_at	NRARP	-1.08627	7.91825	-4.91649	1.14146e-05	0.000404765
204005_s_at	PAWR	0.479861	4.30527	4.9142	1.15023e-05	0.000405407
220499_at	FNDC8	-0.28975	4.50118	-4.91365	1.15238e-05	0.000405407
226810_at	OGFRL1	-0.825746	8.34087	-4.91507	1.14691e-05	0.000405407
232024_at	GIMAP2	0.498153	10.6213	4.91157	1.16045e-05	0.000406636
243135_x_at	SNX8	-0.449669	5.40016	-4.9098	1.16734e-05	0.000408248
230469_at	RTKN2	1.02111	4.29276	4.90101	1.20224e-05	0.000417988
222073_at	COL4A3	1.06566	4.34724	4.88618	1.26348e-05	0.000432796
1553856_s_at	P2RY10	0.732245	7.45645	4.88745	1.2581e-05	0.000432796
229747_x_at	LOC146880	-0.432563	4.07085	-4.88779	1.25668e-05	0.000432796
220337_at	NGB	-0.508139	5.11198	-4.8865	1.26211e-05	0.000432796
1552553_a_at	NLRC4	-0.714054	4.81171	-4.8888	1.25242e-05	0.000432796
230021_at	TICRR	0.363487	4.7037	4.88192	1.28162e-05	0.000436137
234466_at	FAM20C	-0.560747	4.99521	-4.8814	1.28384e-05	0.000436137
214511_x_at	FCGR1B	-1.72109	7.01939	-4.88278	1.27792e-05	0.000436137
204482_at	CLDN5	-0.491755	4.30965	-4.87918	1.29344e-05	0.000437729
200958_s_at	SDCBP	-0.639885	11.6397	-4.87851	1.29632e-05	0.00043787
219815_at	GAL3ST4	-0.439182	7.20179	-4.87271	1.32176e-05	0.000445617
1556894_at	NT5DC2	-0.371115	3.80408	-4.86997	1.33391e-05	0.000446338
224861_at	GNAQ	-0.379657	8.36979	-4.86951	1.33598e-05	0.000446338
223703_at	C10orf11	-0.795	5.69809	-4.86939	1.33652e-05	0.000446338
224995_at	SPIRE1	-0.806696	5.73213	-4.86884	1.33894e-05	0.000446338
225056_at	SIPA1L2	-0.875801	6.04066	-4.86968	1.33522e-05	0.000446338
241098_at	CLEC7A	-0.989063	5.88647	-4.86923	1.3372e-05	0.000446338
235140_at	SHROOM1	-0.313907	5.07692	-4.86369	1.36224e-05	0.000453256
202517_at	CRMP1	-0.393241	5.46236	-4.85935	1.38214e-05	0.000458164
226374_at	CXADR	-1.5249	6.26733	-4.85869	1.38518e-05	0.00045832
223502_s_at	TNFSF13B	-0.980529	9.52684	-4.85522	1.40134e-05	0.000462806
203853_s_at	GAB2	-0.737848	7.074	-4.85228	1.41517e-05	0.000466508
219890_at	CLEC5A	-2.28983	7.58492	-4.8463	1.44374e-05	0.000473595
206855_s_at	HYAL2	-0.437532	6.11181	-4.84397	1.45506e-05	0.000476131
224039_at	FAM186B	-0.416538	4.64503	-4.84239	1.46273e-05	0.000477763
203240_at	FCGBP	-1.71961	9.83748	-4.84134	1.4679e-05	0.00047838
231865_at	NCKAP5L	-0.394239	5.79993	-4.83455	1.50155e-05	0.000486868
218208_at	PQLC1	-0.523694	7.2462	-4.83197	1.51453e-05	0.000490184
203305_at	F13A1	-1.85626	8.13383	-4.81796	1.58703e-05	0.000511789
223556_at	HELLS	0.751679	6.24775	4.81625	1.59611e-05	0.000512692
224431_s_at	SUV420H2	-0.355911	6.9395	-4.81581	1.59847e-05	0.000512692
234536_at	SARDH	-0.388072	5.14722	-4.81108	1.62388e-05	0.000519904
224818_at	SORT1	-0.858057	6.48305	-4.80876	1.63649e-05	0.000523
243198_at	TEX9	0.735153	3.25913	4.80631	1.64992e-05	0.000526348
222833_at	LPCAT2	-1.29574	6.70613	-4.80361	1.66481e-05	0.000528258
207104_x_at	LILRB1	-0.537585	5.95119	-4.80121	1.67822e-05	0.000531567
225562_at	RASA3	0.418522	6.73512	4.80023	1.6837e-05	0.000532354
230186_at	TMEM136	-0.400926	4.47756	-4.79808	1.69577e-05	0.00053406
213988_s_at	SAT1	-0.672474	10.7464	-4.79838	1.69409e-05	0.00053406
207085_x_at	CSF2RA	-0.727522	5.67401	-4.79767	1.6981e-05	0.00053406
233979_s_at	ESPN	-0.296543	3.5982	-4.79582	1.70861e-05	0.000536419
228557_at	L3MBTL4	-0.679624	4.96062	-4.79511	1.71267e-05	0.000536746
211837_s_at	PTCRA	-0.356257	6.42338	-4.78819	1.75263e-05	0.000547344
205677_s_at	DLEU1	0.540374	6.92632	4.78607	1.76502e-05	0.000549069
207025_at	GJC2	-0.320643	5.77887	-4.78424	1.77579e-05	0.000549069
234924_s_at	ZNF687	-0.380912	6.27505	-4.7852	1.77017e-05	0.000549069
227792_at	ITPRIPL2	-0.702341	6.50133	-4.78442	1.77475e-05	0.000549069
217764_s_at	RAB31	-1.19486	8.93707	-4.78416	1.77626e-05	0.000549069
219861_at	DNAJC17	0.576707	5.78151	4.78327	1.78154e-05	0.000549328
201044_x_at	DUSP1	-0.438328	7.16886	-4.78291	1.78367e-05	0.000549328
243738_at	NMNAT3	-0.305331	5.47524	-4.77698	1.81927e-05	0.000557265
200759_x_at	NFE2L1	-0.30674	7.44097	-4.77653	1.82197e-05	0.000557265
1555091_at	PPM1F	-0.403565	6.28856	-4.77481	1.83242e-05	0.000558882
204249_s_at	LMO2	-1.19033	8.29365	-4.77326	1.8419e-05	0.000559518
203755_at	BUB1B	1.20583	6.95003	4.77018	1.86093e-05	0.000561463
218290_at	PLEKHJ1	0.384712	7.97293	4.77084	1.85684e-05	0.000561463
234890_at	LOC100288175	-0.320819	4.94574	-4.77094	1.8562e-05	0.000561463
230600_at	LRRC46	-0.346298	5.16126	-4.77035	1.85984e-05	0.000561463
1567627_at	CD74	-0.777786	8.00789	-4.76849	1.87137e-05	0.000562708
223806_s_at	NAPSA	-0.306897	5.12773	-4.76709	1.88012e-05	0.000563036
206758_at	EDN2	-0.39191	4.53066	-4.7666	1.8832e-05	0.000563036
204150_at	STAB1	-1.22026	6.68656	-4.76548	1.89023e-05	0.000563619
222258_s_at	SH3BP4	-1.25665	7.12787	-4.76289	1.9066e-05	0.00056671
220162_s_at	CARD9	-0.763829	6.15933	-4.75546	1.95426e-05	0.000578831
1554997_a_at	PTGS2	-0.959044	4.95385	-4.75448	1.96063e-05	0.000579753
242020_s_at	ZBP1	0.521794	5.61609	4.75091	1.98406e-05	0.000584242
218776_s_at	TMEM62	0.382947	7.36666	4.74974	1.9918e-05	0.000584242
201373_at	PLEC	-0.364901	7.28119	-4.75163	1.97932e-05	0.000584242
209298_s_at	ITSN1	-0.84747	5.93314	-4.7497	1.99206e-05	0.000584242
212464_s_at	FN1	-1.90836	7.41694	-4.74891	1.99725e-05	0.000584755
207335_x_at	ATP5I	-0.527235	9.51582	-4.73758	2.07388e-05	0.000604209
233988_x_at	SCUBE1	-0.292746	5.31658	-4.73671	2.0799e-05	0.000604693
37152_at	PPARD	-0.456264	5.84589	-4.73587	2.08573e-05	0.000604693
206351_s_at	PEX10	-0.328498	4.86032	-4.73436	2.09616e-05	0.000605742
213952_s_at	ALOX5	-0.577867	6.03112	-4.73463	2.09433e-05	0.000605742
244600_at	LOC100996583	0.644407	5.64858	4.73164	2.11523e-05	0.000609929
200785_s_at	LRP1	-0.438744	5.856	-4.73033	2.12444e-05	0.000609929
210146_x_at	LILRB2	-1.26071	6.18912	-4.73015	2.1257e-05	0.000609929
225612_s_at	B3GNT5	-1.65941	8.04201	-4.73106	2.11929e-05	0.000609929
237444_at	KIF13A	-0.529121	4.51082	-4.72582	2.15649e-05	0.000617165
229309_at	ADRB1	-1.67808	5.7476	-4.72374	2.17142e-05	0.00062044
202210_x_at	GSK3A	-0.366707	6.87713	-4.72256	2.17993e-05	0.000621873
209200_at	MEF2C	-0.90768	9.72077	-4.71128	2.26304e-05	0.000642494
207004_at	BCL2	-0.355125	7.83375	-4.70902	2.28001e-05	0.000645255
226325_at	ADSSL1	-0.580003	5.31255	-4.70746	2.29184e-05	0.000647572
215860_at	SYT12	-0.294719	4.32947	-4.70591	2.3037e-05	0.00064989
242810_x_at	LOC100132874	-0.452071	6.21457	-4.70416	2.31708e-05	0.000652632
222543_at	DERL1	0.362944	7.98261	4.70234	2.33107e-05	0.000655324
216289_at	GPR144	-0.398971	5.4062	-4.70114	2.3404e-05	0.000656087
218109_s_at	MFSD1	-0.649366	10.6326	-4.69802	2.36469e-05	0.000661853
221667_s_at	HSPB8	-0.343084	4.93789	-4.69648	2.37679e-05	0.000663302
243880_at	GOSR2	0.334619	5.30084	4.68877	2.43824e-05	0.00067501
217190_x_at	ESR1	-0.308848	4.70514	-4.68903	2.43619e-05	0.00067501
227013_at	LATS2	-0.807031	8.13411	-4.68948	2.43255e-05	0.00067501
215554_at	GPLD1	0.773576	3.9008	4.68351	2.48111e-05	0.000684733
45749_at	FAM65A	-0.611733	6.90602	-4.68305	2.4849e-05	0.000684733
205100_at	GFPT2	-0.361788	4.45079	-4.68101	2.50176e-05	0.000686191
221858_at	TBC1D12	-1.17979	6.52013	-4.68123	2.49989e-05	0.000686191
202948_at	IL1R1	-1.18134	6.67139	-4.67598	2.54371e-05	0.000696625
204481_at	BRPF1	-0.311685	6.9208	-4.67248	2.57332e-05	0.000700336
1570065_at	C22orf34	-0.339494	5.19596	-4.67261	2.5722e-05	0.000700336
213202_at	SETD1A	-0.437782	5.92673	-4.6722	2.57573e-05	0.000700336
242794_at	MAML3	-1.07896	7.05539	-4.67206	2.57693e-05	0.000700336
227279_at	TCEAL3	-0.53933	8.44162	-4.66951	2.59877e-05	0.000704122
230946_at	FMN2	-0.37206	5.83148	-4.66609	2.62831e-05	0.000708888
234724_x_at	PCDHB18	-0.326268	5.5377	-4.66513	2.63667e-05	0.000710066
223229_at	UBE2T	0.502214	4.49633	4.66447	2.64242e-05	0.000710117
208041_at	GRK1	-0.3623	5.08165	-4.66419	2.64484e-05	0.000710117
223062_s_at	PSAT1	0.772861	6.45897	4.65895	2.69108e-05	0.000721446
230756_at	ZNF683	-0.478491	6.60533	-4.65551	2.72188e-05	0.000728604
203431_s_at	ARHGAP32	-0.341369	4.29091	-4.65286	2.74584e-05	0.000732982
203652_at	MAP3K11	-0.47985	7.19155	-4.64608	2.80798e-05	0.00074493
204751_x_at	DSC2	-0.8893	4.99975	-4.64643	2.80479e-05	0.00074493
202273_at	PDGFRB	-0.40506	4.65069	-4.64562	2.81227e-05	0.000744959
204959_at	MNDA	-1.03242	8.89653	-4.64457	2.822e-05	0.000745318
202284_s_at	CDKN1A	-0.929576	7.89547	-4.64406	2.82676e-05	0.000745468
236620_at	RIF1	0.300192	6.65454	4.64063	2.859e-05	0.000751744
205901_at	PNOC	1.11839	6.01701	4.63885	2.8758e-05	0.000754004
230985_at	C9orf131	-0.369059	5.35032	-4.63532	2.9095e-05	0.00075986
207704_s_at	GAS7	-0.54771	5.94189	-4.6347	2.91548e-05	0.00075986
210904_s_at	IL13RA1	-1.0605	7.33497	-4.63583	2.90461e-05	0.00075986
242665_at	FMNL2	-1.22305	6.86777	-4.6351	2.9117e-05	0.00075986
227184_at	PTAFR	-0.600073	6.50605	-4.63285	2.93339e-05	0.000762568
204924_at	TLR2	-1.40272	8.81508	-4.63274	2.93444e-05	0.000762568
206430_at	CDX1	0.450282	6.14931	4.63036	2.95759e-05	0.000766346
202252_at	RAB13	-1.33107	8.50525	-4.6285	2.97577e-05	0.000769937
205586_x_at	VGF	-0.400243	6.01727	-4.62714	2.98918e-05	0.000772284
230972_at	ANKRD9	-0.826674	6.13055	-4.62492	3.01113e-05	0.000776828
204144_s_at	PIGQ	-0.378615	5.06567	-4.62301	3.03011e-05	0.000779939
224192_at	FCRL2	0.574579	4.87972	4.62211	3.03919e-05	0.000780674
212265_at	QKI	-0.547336	7.52554	-4.62134	3.04691e-05	0.000781528
208102_s_at	PSD	-0.37236	4.87065	-4.61996	3.06079e-05	0.00078396
217254_s_at	EPO	-0.356887	4.81516	-4.61812	3.07939e-05	0.000786459
223095_at	MARVELD1	-0.794763	6.97937	-4.61814	3.07922e-05	0.000786459
226534_at	KITLG	-0.517837	3.59595	-4.61692	3.0916e-05	0.000788099
230440_at	ZNF469	-0.572394	7.06778	-4.61322	3.1295e-05	0.000795831
218062_x_at	CDC42EP4	-0.34639	5.3013	-4.60787	3.18524e-05	0.00080549
201598_s_at	INPPL1	-0.361753	6.51001	-4.60734	3.19081e-05	0.000805667
201292_at	TOP2A	1.06904	4.87322	4.60588	3.20615e-05	0.000805714
232162_at	ZNF696	-0.339697	6.22201	-4.60616	3.20317e-05	0.000805714
203979_at	CYP27A1	-0.624948	6.70771	-4.6056	3.2091e-05	0.000805714
204821_at	BTN3A3	0.699925	7.08598	4.60349	3.23153e-05	0.000809064
204611_s_at	PPP2R5B	-0.311346	6.59803	-4.59927	3.27672e-05	0.000818078
206771_at	UPK3A	-0.263656	3.9146	-4.59805	3.28985e-05	0.00081914
203446_s_at	OCRL	-0.633821	5.49819	-4.5976	3.29478e-05	0.00081914
213826_s_at	H3F3A	-0.734807	7.47657	-4.59791	3.29137e-05	0.00081914
201970_s_at	NASP	0.37049	7.0926	4.59396	3.3345e-05	0.000826705
206384_at	CACNG3	-0.29748	4.76658	-4.59175	3.35879e-05	0.000830768
206824_at	CES1P1	-0.469118	4.26607	-4.59163	3.36022e-05	0.000830768
229796_at	SIX4	-0.564038	3.95408	-4.58984	3.37999e-05	0.000834497
1555793_a_at	ZFP82	0.670387	5.7227	4.5894	3.38493e-05	0.000834559
223303_at	FERMT3	-0.433221	7.67316	-4.58746	3.40664e-05	0.000838749
228249_at	C11orf74	-0.663326	4.04717	-4.58578	3.42553e-05	0.000841073
237251_at	LRRC71	-0.344581	4.92198	-4.58528	3.43112e-05	0.000841287
205423_at	AP1B1	-0.425919	6.42063	-4.58134	3.4759e-05	0.000850808
213982_s_at	RABGAP1L	0.401571	8.38808	4.57919	3.50053e-05	0.000854774
223299_at	SEC11C	0.750154	8.68977	4.578	3.51427e-05	0.000856953
208690_s_at	PDLIM1	0.883331	8.05562	4.57741	3.52108e-05	0.000857439
205429_s_at	MPP6	0.453031	4.47201	4.57589	3.5387e-05	0.000860553
201146_at	NFE2L2	-0.350821	7.17766	-4.57134	3.592e-05	0.000871134
244374_at	TINCR	-0.310575	4.87758	-4.56962	3.61241e-05	0.00087489
224555_x_at	IL37	-0.336797	5.38695	-4.56629	3.65218e-05	0.000880927
218450_at	HEBP1	-0.597898	8.0351	-4.56686	3.64535e-05	0.000880927
218061_at	MEA1	-0.312211	7.96612	-4.565	3.6677e-05	0.000882698
219886_at	CEP97	0.4404	6.06764	4.56341	3.68691e-05	0.000885704
214471_x_at	LHB	-0.404673	6.05984	-4.5606	3.72106e-05	0.000891501
217118_s_at	KIAA0930	-0.656378	7.68332	-4.55925	3.73755e-05	0.00089425
206316_s_at	KNTC1	0.60599	5.72687	4.55669	3.76916e-05	0.000899394
202609_at	EPS8	-1.54575	7.86146	-4.55705	3.76474e-05	0.000899394
210835_s_at	CTBP2	-0.838405	7.49568	-4.55524	3.78718e-05	0.000902485
212900_at	SEC24A	0.679095	6.39495	4.55357	3.80799e-05	0.000904455
240703_s_at	HERC1	0.370967	3.45395	4.5534	3.81006e-05	0.000904455
220801_s_at	HAO2	-0.312668	4.18483	-4.55335	3.81069e-05	0.000904455
220011_at	AUNIP	0.355561	4.36099	4.55253	3.82098e-05	0.00090569
223923_at	C21orf62	-0.326315	5.72393	-4.55062	3.84502e-05	0.000910175
201185_at	HTRA1	-0.984423	6.14646	-4.54959	3.85808e-05	0.000912054
232204_at	EBF1	0.707269	4.08274	4.54779	3.88093e-05	0.000914515
219053_s_at	VPS37C	-0.701595	7.35532	-4.5478	3.88074e-05	0.000914515
214597_at	SSTR2	-0.275825	3.79459	-4.54275	3.94566e-05	0.000926293
210660_at	LILRA1	-0.484063	5.60686	-4.54245	3.94953e-05	0.000926293
204971_at	CSTA	-1.29983	9.60756	-4.54014	3.97957e-05	0.00093211
1568574_x_at	SPP1	-1.49253	6.49064	-4.53809	4.00638e-05	0.000937157
218783_at	INTS7	0.456599	6.33706	4.53763	4.0124e-05	0.000937333
204292_x_at	STK11	-0.310252	7.06751	-4.53569	4.0381e-05	0.00094152
241353_s_at	LOC100507507	-0.4645	8.05812	-4.53547	4.0409e-05	0.00094152
205792_at	WISP2	-0.309492	4.57292	-4.53379	4.06327e-05	0.000945495
228055_at	NAPSB	-0.848575	7.79593	-4.53205	4.0865e-05	0.000949658
219900_s_at	ZNF446	-0.325524	6.41861	-4.52769	4.1454e-05	0.000960837
216733_s_at	GATM	-0.997822	5.58367	-4.52532	4.17766e-05	0.000967054
1555193_a_at	ZNF277	0.683506	5.72381	4.52245	4.21716e-05	0.000974932
229997_at	VANGL1	0.375414	5.27071	4.52116	4.23505e-05	0.00097653
213467_at	RND2	-0.300503	3.87791	-4.52127	4.23341e-05	0.00097653
209667_at	CES2	-0.327768	6.54986	-4.51919	4.2624e-05	0.000981564
207238_s_at	PTPRC	0.53827	7.12586	4.51862	4.2704e-05	0.000982138
211628_x_at	FTH1P5	-0.524784	12.3752	-4.51693	4.29413e-05	0.000985049
205266_at	LIF	-0.260871	4.71402	-4.51618	4.30464e-05	0.00098619
204836_at	GLDC	0.652879	4.92475	4.51427	4.33169e-05	0.000987304
241946_at	ZDHHC21	0.471858	5.90463	4.51433	4.33081e-05	0.000987304
200896_x_at	HDGF	-0.323686	8.5574	-4.51437	4.33023e-05	0.000987304
202016_at	MEST	-0.802993	5.88164	-4.51449	4.32854e-05	0.000987304
232670_at	LOC149401	-0.614285	6.32959	-4.51238	4.35846e-05	0.000990867
201525_at	APOD	-0.375795	4.07486	-4.51099	4.37846e-05	0.000994145
206682_at	CLEC10A	-0.979325	8.71321	-4.50876	4.41045e-05	0.000998861
219382_at	SERTAD3	-0.411833	5.71649	-4.50832	4.41682e-05	0.000999032
212755_at	MON2	0.544508	5.28147	4.50655	4.44255e-05	0.0010023
221901_at	KIAA1644	-0.348573	4.66237	-4.50667	4.44071e-05	0.0010023
235372_at	FCRLA	0.740577	6.26041	4.50562	4.45608e-05	0.00100378
210222_s_at	RTN1	-0.99601	7.75901	-4.50225	4.50546e-05	0.00101258
205786_s_at	ITGAM	-1.09541	9.81896	-4.50188	4.51084e-05	0.00101258
201286_at	SDC1	0.624165	4.93915	4.49967	4.54367e-05	0.00101667
237954_x_at	ARHGEF40	-0.720957	5.48039	-4.4977	4.57291e-05	0.00102008
203136_at	RABAC1	0.635828	8.39715	4.49709	4.5821e-05	0.00102085
207194_s_at	ICAM4	-0.367818	3.8645	-4.49629	4.59405e-05	0.00102114
202428_x_at	DBI	-0.47839	9.83143	-4.49605	4.59769e-05	0.00102114
203560_at	GGH	1.08008	6.05857	4.4929	4.64529e-05	0.00102594
228614_at	LINC00116	-0.383508	4.05143	-4.49324	4.64022e-05	0.00102594
203923_s_at	CYBB	-1.02277	7.71982	-4.49297	4.64426e-05	0.00102594
203104_at	CSF1R	-1.21214	7.61471	-4.49373	4.63267e-05	0.00102594
202305_s_at	FEZ2	-0.549019	9.16445	-4.48601	4.75106e-05	0.00104541
235798_at	TMEM170B	-1.16115	7.58817	-4.48472	4.77117e-05	0.00104854
216661_x_at	CYP2C9	-0.323251	4.55722	-4.48269	4.80298e-05	0.00105293
200787_s_at	PEA15	-0.688873	7.26697	-4.48292	4.79939e-05	0.00105293
1554443_s_at	BEST1	-0.32365	5.61175	-4.48122	4.826e-05	0.00105408
217853_at	TNS3	-1.01511	7.85037	-4.48125	4.82559e-05	0.00105408
223464_at	OSBPL5	-0.418543	5.94683	-4.47625	4.90499e-05	0.00107002
206944_at	HTR6	-0.327478	4.17007	-4.47518	4.92228e-05	0.00107248
221648_s_at	AGMAT	0.716711	7.94879	4.47463	4.9311e-05	0.00107309
244761_at	C5orf63	0.393077	5.02768	4.47317	4.95465e-05	0.0010769
201541_s_at	ZNHIT1	0.429632	7.84677	4.47231	4.96854e-05	0.00107728
222134_at	DDO	-0.401362	4.42422	-4.47177	4.97724e-05	0.00107786
218681_s_at	SDF2L1	0.522216	8.19854	4.47099	4.98998e-05	0.0010793
213471_at	NPHP4	-0.41218	5.07421	-4.4689	5.02416e-05	0.00108538
200701_at	NPC2	-0.84317	9.9781	-4.46694	5.05639e-05	0.00108848
220570_at	RETN	-0.289396	5.50524	-4.4644	5.09851e-05	0.00109612
224879_at	TMEM261	0.411693	7.03374	4.46309	5.12027e-05	0.00109682
219111_s_at	DDX54	-0.320798	6.14809	-4.46317	5.11897e-05	0.00109682
212111_at	STX12	-0.505079	8.8057	-4.45806	5.20494e-05	0.00110962
221900_at	COL8A2	-1.0075	4.874	-4.45817	5.20321e-05	0.00110962
209791_at	PADI2	-1.17308	7.64504	-4.45861	5.19566e-05	0.00110962
202856_s_at	SLC16A3	-0.65954	6.67233	-4.45768	5.21139e-05	0.00110966
218009_s_at	PRC1	0.676272	6.09444	4.4565	5.23148e-05	0.00111261
220007_at	METTL8	0.48726	5.95155	4.45592	5.24151e-05	0.00111341
209710_at	GATA2	-0.39414	6.0907	-4.4526	5.29857e-05	0.00112419
204169_at	IMPDH1	-0.470068	6.63693	-4.45147	5.31797e-05	0.00112697
224403_at	FCRL4	0.821669	3.62352	4.44772	5.38348e-05	0.00113544
226986_at	WIPI2	-0.519151	8.0306	-4.44843	5.37105e-05	0.00113544
227675_at	LRSAM1	-0.376506	5.40151	-4.44558	5.42104e-05	0.00114201
206109_at	FUT1	-0.370362	4.6178	-4.44352	5.45767e-05	0.00114837
221898_at	PDPN	-1.06042	4.10549	-4.44193	5.48601e-05	0.00115205
225308_s_at	TANC1	-1.2155	4.61766	-4.44181	5.48811e-05	0.00115205
222760_at	ZNF703	-0.777343	5.58274	-4.44062	5.50936e-05	0.00115515
1555753_x_at	ERVH-6	-0.311617	4.30714	-4.43963	5.52719e-05	0.00115752
207353_s_at	HMX1	-0.418067	5.82252	-4.43875	5.54313e-05	0.00115814
202672_s_at	ATF3	-1.07368	6.28815	-4.439	5.53865e-05	0.00115814
205219_s_at	GALK2	0.5273	4.8488	4.43195	5.66711e-05	0.00118127
211582_x_at	LST1	-0.839696	7.16724	-4.4323	5.66078e-05	0.00118127
218853_s_at	MOSPD1	0.378471	6.18329	4.42387	5.81823e-05	0.00121018
204787_at	VSIG4	-1.45472	8.48095	-4.4238	5.81941e-05	0.00121018
238406_x_at	SEZ6L2	-0.296935	5.70147	-4.42196	5.85435e-05	0.00121602
201743_at	CD14	-1.89912	9.48256	-4.42072	5.87811e-05	0.00121954
205859_at	LY86	-0.956279	8.64978	-4.41869	5.91694e-05	0.00122616
209906_at	C3AR1	-1.33359	9.18672	-4.41798	5.93068e-05	0.00122758
206917_at	GNA13	-0.565437	6.55326	-4.41659	5.9575e-05	0.00123164
227265_at	FGL2	-0.913008	10.0117	-4.41507	5.98699e-05	0.00123493
217992_s_at	EFHD2	-0.43709	7.86717	-4.41439	6.00034e-05	0.00123566
239026_x_at	AGAP3	-0.358181	6.72019	-4.41251	6.03709e-05	0.00123952
230912_at	ASPDH	-0.332583	5.95667	-4.41202	6.04665e-05	0.00124005
1552558_a_at	RAI1	-0.29739	5.30078	-4.41132	6.06049e-05	0.00124146
219506_at	C1orf54	-0.88882	8.76338	-4.4096	6.09439e-05	0.0012457
226837_at	SPRED1	-1.31634	5.67612	-4.40956	6.09517e-05	0.0012457
232593_at	NEURL3	-0.449744	5.36609	-4.40406	6.20504e-05	0.0012667
226751_at	CNRIP1	-1.61659	6.03244	-4.40367	6.21291e-05	0.00126685
220279_at	TRIM17	-0.331306	4.23287	-4.40312	6.22417e-05	0.00126769
205050_s_at	MAPK8IP2	-0.452976	4.94824	-4.40247	6.23735e-05	0.00126893
202897_at	SIRPA	-0.529952	5.62777	-4.39792	6.33017e-05	0.00128522
203839_s_at	TNK2	-0.345852	6.80465	-4.39675	6.35411e-05	0.0012868
218611_at	IER5	-0.507062	9.14967	-4.39696	6.34994e-05	0.0012868
212925_at	MISP	-0.356731	5.95495	-4.39468	6.39708e-05	0.00129403
235863_at	JSRP1	-0.344631	4.85185	-4.39373	6.41678e-05	0.00129654
232829_at	OR52K3P	-0.466959	4.55035	-4.39133	6.46703e-05	0.00130373
242176_at	MEF2A	-0.498938	6.86623	-4.39037	6.48709e-05	0.0013063
1557186_s_at	TPCN1	-0.297138	6.91722	-4.38727	6.55277e-05	0.00131385
222960_at	CACNA1H	-0.301353	5.60635	-4.38651	6.56885e-05	0.00131385
231561_s_at	APOC2	-0.504424	5.58425	-4.38723	6.55354e-05	0.00131385
237252_at	THBD	-0.753344	5.56685	-4.38651	6.56886e-05	0.00131385
221802_s_at	KIAA1598	-0.960308	8.88305	-4.38655	6.56797e-05	0.00131385
229053_at	SYT17	-1.17353	5.68235	-4.38812	6.5346e-05	0.00131385
230550_at	MS4A6A	-0.861244	8.58239	-4.38558	6.58872e-05	0.00131634
205027_s_at	MAP3K8	-0.834353	8.46503	-4.38468	6.60808e-05	0.00131873
218858_at	DEPTOR	-1.20538	7.54695	-4.38379	6.62712e-05	0.00132105
225778_at	RBMS2	-0.449502	4.99374	-4.38031	6.70222e-05	0.00133303
200975_at	PPT1	-0.463764	10.5622	-4.37766	6.76025e-05	0.00134307
1569392_at	TECR	0.418594	6.03563	4.37638	6.78816e-05	0.00134636
218580_x_at	AURKAIP1	-0.283346	6.24388	-4.37621	6.79192e-05	0.00134636
225973_at	TAP2	0.301941	6.46206	4.3732	6.85863e-05	0.00135656
1552367_a_at	SCIN	-0.99575	5.31593	-4.37332	6.85587e-05	0.00135656
208712_at	CCND1	-0.902705	5.73435	-4.37267	6.87028e-05	0.00135736
232828_at	NALCN-AS1	-0.362766	4.00702	-4.37115	6.90435e-05	0.00136258
206076_at	LRRC23	-0.347105	3.99661	-4.36749	6.98674e-05	0.00137578
204131_s_at	FOXO3	-0.349819	8.10078	-4.36765	6.9831e-05	0.00137578
236977_at	LOC646588	-0.277725	4.04963	-4.36507	7.04166e-05	0.00138507
217739_s_at	NAMPT	-0.776648	7.86654	-4.3592	7.1767e-05	0.00140697
218104_at	TEX10	0.322659	8.32188	4.35785	7.20819e-05	0.00141111
229925_at	SLC6A17	-0.309303	6.53479	-4.35727	7.22162e-05	0.00141111
206146_s_at	RHAG	-0.328385	4.50599	-4.35613	7.24847e-05	0.0014128
225710_at	GNB4	-0.523007	6.48471	-4.35589	7.25409e-05	0.0014128
236749_at	MNT	-0.285217	7.15101	-4.35383	7.30265e-05	0.00141761
215449_at	TSPO2	0.350318	4.59841	4.35309	7.32018e-05	0.00141946
231062_at	DOCK9-AS2	0.457995	5.50706	4.34994	7.3951e-05	0.00142777
218162_at	OLFML3	-0.589344	4.27056	-4.35001	7.39342e-05	0.00142777
229568_at	MOB3B	-0.660811	5.64854	-4.35023	7.38805e-05	0.00142777
219434_at	TREM1	-1.03686	5.99837	-4.35041	7.38386e-05	0.00142777
236465_at	RNF175	-0.715253	5.46053	-4.34921	7.41255e-05	0.00142804
225186_at	RAPH1	-1.27333	6.42425	-4.34946	7.40657e-05	0.00142804
221980_at	EMILIN2	-0.402564	6.04708	-4.34696	7.46669e-05	0.00143536
225171_at	ARHGAP18	-0.658016	7.58558	-4.34562	7.49912e-05	0.00144004
207851_s_at	INSR	-0.4959	5.92768	-4.3441	7.53602e-05	0.00144557
215318_at	MINOS1P1	0.486739	4.51783	4.34145	7.60087e-05	0.00145331
1555378_at	DBF4B	-0.387028	5.00143	-4.34176	7.59326e-05	0.00145331
204714_s_at	F5	0.761259	6.64345	4.3356	7.74602e-05	0.00146844
201691_s_at	TPD52	0.568733	6.68605	4.33631	7.72814e-05	0.00146844
227261_at	KLF12	0.554194	7.12775	4.33612	7.733e-05	0.00146844
202190_at	CSTF1	0.46813	6.78277	4.33592	7.7379e-05	0.00146844
203081_at	CTNNBIP1	-0.273368	6.28841	-4.33507	7.75919e-05	0.00146938
215711_s_at	WEE1	0.404715	6.39102	4.33385	7.78984e-05	0.00147205
232373_at	NOXA1	-0.313342	6.33284	-4.3341	7.78366e-05	0.00147205
204200_s_at	PDGFB	-0.311301	5.36911	-4.32976	7.89341e-05	0.00148977
221100_at	C6orf15	-0.317493	5.69193	-4.32891	7.91509e-05	0.00149097
203764_at	DLGAP5	1.27635	4.72992	4.32611	7.98716e-05	0.00150234
221387_at	NPFFR1	-0.328105	5.44955	-4.32473	8.02269e-05	0.00150645
228649_at	NOTUM	-0.327813	6.30585	-4.32317	8.06331e-05	0.00151249
223495_at	CCDC8	-0.301792	4.91627	-4.32281	8.07253e-05	0.00151262
226108_at	ZC3H18	0.37995	5.73702	4.32128	8.11262e-05	0.00151695
220480_at	HAND2	-0.248157	4.33113	-4.32128	8.11269e-05	0.00151695
224198_at	CELA1	-0.289635	4.51738	-4.31756	8.21068e-05	0.00153045
210084_x_at	TPSAB1	-0.342981	4.9273	-4.31671	8.23317e-05	0.00153149
229619_at	FOLR2	-0.611053	5.52721	-4.3167	8.23345e-05	0.00153149
205623_at	ALDH3A1	-0.250929	4.99386	-4.31562	8.26215e-05	0.00153522
225393_at	GATAD2B	0.373257	6.91264	4.31279	8.33788e-05	0.00154625
204589_at	NUAK1	-1.12702	5.73315	-4.31274	8.33931e-05	0.00154625
201195_s_at	SLC7A5	-0.712871	7.84371	-4.31189	8.36217e-05	0.00154735
210993_s_at	SMAD1	0.339171	4.41521	4.3112	8.3807e-05	0.00154756
1554343_a_at	STAP1	0.719847	5.0358	4.31036	8.40359e-05	0.00155018
203554_x_at	PTTG1	0.54873	7.91028	4.30996	8.41445e-05	0.00155025
204904_at	GJA4	-0.301664	4.47888	-4.3097	8.42137e-05	0.00155025
206150_at	CD27	0.893929	8.33817	4.30841	8.45661e-05	0.00155512
221030_s_at	ARHGAP24	-0.572203	5.47587	-4.30792	8.47004e-05	0.00155599
232136_s_at	CTTNBP2	-1.1908	4.60725	-4.30416	8.57308e-05	0.00157329
229572_at	ATP6V0A2	0.259493	6.63671	4.3028	8.61097e-05	0.00157856
206622_at	TRH	-1.0153	5.34223	-4.30249	8.61951e-05	0.00157856
218032_at	SNN	-0.32627	6.89498	-4.2983	8.73674e-05	0.00159738
224102_at	P2RY12	-1.12865	4.96535	-4.29817	8.74022e-05	0.00159738
207550_at	MPL	0.369769	4.05139	4.29616	8.79716e-05	0.00160449
212705_x_at	PNPLA2	-0.350306	7.16301	-4.29424	8.85165e-05	0.00160948
213817_at	IRAK3	-0.772462	5.1451	-4.29426	8.85099e-05	0.00160948
227189_at	CPNE5	0.691743	4.81192	4.29339	8.87589e-05	0.00161224
203604_at	ZNF516	-0.482659	5.47301	-4.29262	8.89803e-05	0.00161462
215538_at	LARGE	-0.390985	4.15505	-4.29148	8.93074e-05	0.00161725
205118_at	FPR1	-0.712055	5.94172	-4.29163	8.92628e-05	0.00161725
1570042_a_at	ADAM9	-0.541813	5.45648	-4.29112	8.94106e-05	0.00161748
224466_s_at	MAFG	-0.307237	6.23684	-4.29003	8.9725e-05	0.00162152
201990_s_at	CREBL2	-0.424241	9.26896	-4.28912	8.99883e-05	0.00162463
1568594_s_at	TRIM52	0.489668	6.88642	4.28796	9.03231e-05	0.00162715
202562_s_at	C14orf1	0.336261	6.71492	4.28675	9.06763e-05	0.00162715
1562632_at	LOC285191	-0.338205	4.66818	-4.28722	9.054e-05	0.00162715
213230_at	CDR2L	-0.362472	3.77378	-4.28675	9.06759e-05	0.00162715
218279_s_at	HIST2H2AA3	-0.491569	5.35379	-4.28756	9.04409e-05	0.00162715
208018_s_at	HCK	-0.995546	7.42628	-4.28585	9.09404e-05	0.00163024
212099_at	RHOB	-1.65536	7.39689	-4.28467	9.12845e-05	0.00163476
201944_at	HEXB	-0.486741	9.80335	-4.28349	9.16341e-05	0.00163773
213418_at	HSPA6	-1.04697	6.89005	-4.2838	9.15429e-05	0.00163773
220634_at	TBX4	-0.258409	4.35071	-4.28265	9.18811e-05	0.0016405
226929_at	MTHFR	-0.472703	7.44807	-4.2807	9.24605e-05	0.00164792
215265_at	EMX1	-0.2955	5.66014	-4.28027	9.25865e-05	0.00164813
232898_at	DAB2	-0.791454	5.48644	-4.2796	9.27869e-05	0.00165005
220496_at	CLEC1B	-0.313322	4.68294	-4.27866	9.3067e-05	0.00165338
210448_s_at	P2RX5	0.662019	8.08863	4.27753	9.34082e-05	0.00165779
212895_s_at	ABR	-0.275691	6.35902	-4.27359	9.45983e-05	0.00167557
224724_at	SULF2	-0.645959	6.09454	-4.26926	9.59231e-05	0.00169398
209709_s_at	HMMR	0.917637	5.06484	4.26728	9.65376e-05	0.00169666
224715_at	WDR34	0.437232	5.30051	4.26773	9.63965e-05	0.00169666
244037_at	LOC100507520	-0.338861	5.16322	-4.26723	9.65516e-05	0.00169666
242039_at	ARAP1	-0.374518	6.66556	-4.26731	9.6526e-05	0.00169666
202719_s_at	TES	0.535053	7.87036	4.26627	9.68496e-05	0.00170022
236217_at	SLC31A1	-0.329147	5.88487	-4.26525	9.71689e-05	0.00170246
205156_s_at	ASIC1	-0.297351	5.30187	-4.26401	9.75556e-05	0.00170399
226530_at	BMF	-0.442568	6.25808	-4.26434	9.74532e-05	0.00170399
226117_at	TIFA	0.555082	9.18483	4.26145	9.83618e-05	0.00171479
205402_x_at	PRSS2	-0.317482	4.5448	-4.26112	9.84652e-05	0.00171479
237188_x_at	SUN5	0.38942	5.45582	4.25894	9.91582e-05	0.00172039
205766_at	TCAP	-0.344024	5.66443	-4.25913	9.90973e-05	0.00172039
1560128_x_at	C5orf56	0.477966	6.67995	4.25559	0.000100232	0.0017332
235958_at	PLA2G4F	-0.338215	5.69307	-4.25542	0.000100286	0.0017332
234985_at	LDLRAD3	-1.13601	6.56651	-4.2542	0.000100679	0.0017383
225822_at	TMEM125	0.338287	4.58061	4.25274	0.000101153	0.00174479
224700_at	STT3B	0.320876	10.5188	4.2491	0.000102339	0.00176354
202857_at	CNPY2	0.361357	8.19731	4.24828	0.000102609	0.00176478
225810_at	MTMR10	-0.256089	6.15636	-4.247	0.000103033	0.00176769
232389_at	WIPF3	-0.297947	4.47481	-4.24687	0.000103076	0.00176769
241752_at	SLC8A1	-0.803559	5.44791	-4.24311	0.000104325	0.00178395
210029_at	IDO1	0.89783	6.33271	4.23859	0.000105847	0.00179634
206863_x_at	HRK	-0.301966	3.7699	-4.2389	0.000105743	0.00179634
208550_x_at	KCNG2	-0.431182	3.74604	-4.23951	0.000105537	0.00179634
212419_at	ZCCHC24	-0.507923	6.46583	-4.23834	0.000105934	0.00179634
203320_at	SH2B3	-0.708963	8.46468	-4.23986	0.00010542	0.00179634
200906_s_at	PALLD	-0.78605	6.24337	-4.23798	0.000106057	0.00179634
203059_s_at	PAPSS2	-1.03153	6.63605	-4.23797	0.000106059	0.00179634
212021_s_at	MKI67	0.693825	5.35811	4.23697	0.0001064	0.00180041
242888_at	PRRT3-AS1	0.383139	4.25041	4.23567	0.000106842	0.00180618
205898_at	CX3CR1	-0.703488	7.91838	-4.23416	0.000107361	0.00181322
230559_x_at	FGD4	-0.927082	5.35747	-4.23362	0.000107548	0.00181465
238511_at	UBL7-AS1	0.493694	5.14785	4.23239	0.000107973	0.0018201
209117_at	WBP2	0.36971	6.05162	4.22974	0.000108893	0.00183293
202625_at	LYN	-0.798104	8.52948	-4.22961	0.00010894	0.00183293
220643_s_at	FAIM	0.59344	5.869	4.22726	0.000109761	0.00184499
208056_s_at	CBFA2T3	-0.60113	7.01895	-4.22645	0.000110046	0.00184805
1553954_at	ALG14	0.693246	5.95243	4.22491	0.000110591	0.00185545
213125_at	OLFML2B	-0.472908	4.46704	-4.2223	0.000111518	0.00186924
223020_at	CLPTM1L	0.521748	9.00338	4.22198	0.000111633	0.00186941
211990_at	HLA-DPA1	-0.708506	11.2312	-4.22154	0.000111789	0.00187026
222286_at	SNAPC3	0.360459	5.23847	4.22067	0.000112104	0.00187201
237647_at	GHRL	-0.320322	4.85715	-4.22076	0.000112069	0.00187201
239508_x_at	CCDC108	-0.428636	4.32792	-4.2182	0.000112994	0.00188511
241221_at	SEC14L3	-0.291319	3.94592	-4.2172	0.000113355	0.00188693
229127_at	JAM2	-0.570015	4.77282	-4.2172	0.000113356	0.00188693
202062_s_at	SEL1L	0.308468	6.79414	4.21599	0.000113794	0.00189136
225325_at	MFSD6	0.420172	6.36674	4.21367	0.000114643	0.00190192
203348_s_at	ETV5	-1.13769	5.83142	-4.21073	0.000115726	0.00191599
207808_s_at	PROS1	-1.17053	5.65459	-4.20977	0.000116083	0.00191865
205601_s_at	HOXB5	-0.310777	5.46726	-4.20933	0.000116244	0.00191954
209844_at	HOXB13	-0.320363	4.4388	-4.20728	0.000117011	0.00193041
238741_at	FAM83A	-0.305429	5.21882	-4.20677	0.000117199	0.00193172
1552504_a_at	BRSK1	-0.366162	5.16457	-4.20612	0.000117445	0.00193398
232076_at	ZNF707	-0.367931	5.85508	-4.20546	0.000117692	0.00193499
229215_at	ASCL2	-0.512431	5.7464	-4.20455	0.000118035	0.00193832
216208_s_at	ATF6B	0.28024	4.40482	4.20363	0.000118381	0.00194043
228362_s_at	FAM26F	-0.935525	7.12522	-4.20272	0.000118728	0.00194433
242332_at	FENDRR	-0.36504	5.38951	-4.20179	0.000119079	0.00194828
219863_at	HERC5	0.465413	7.90475	4.20149	0.000119197	0.00194841
232025_at	SYT7	-0.299536	5.85446	-4.20096	0.000119398	0.00194991
221139_s_at	CSAD	0.401836	6.15128	4.2004	0.000119612	0.00195143
222749_at	SUFU	-0.259868	5.40407	-4.20014	0.00011971	0.00195143
207274_at	CHRNE	-0.306136	4.57451	-4.19786	0.000120586	0.00196211
1570375_at	LOC100506585	-0.390374	4.66669	-4.19583	0.000121369	0.00197266
217282_at	MAN1A2	0.397934	5.41977	4.19421	0.000121999	0.00197697
209241_x_at	MINK1	-0.281474	6.33734	-4.1942	0.000122003	0.00197697
219550_at	ROBO3	-0.354247	5.89754	-4.19407	0.000122054	0.00197697
227738_s_at	ARMC5	-0.410192	6.50026	-4.19366	0.000122213	0.00197775
235458_at	HAVCR2	-0.636551	6.51035	-4.19087	0.000123308	0.00199183
232252_at	DUSP27	-0.648042	3.85433	-4.1893	0.000123926	0.00199819
1558080_s_at	DNAJC3	0.455687	7.32084	4.188	0.000124444	0.00200474
238814_at	SLC35C2	-0.30352	4.34708	-4.1863	0.000125118	0.00200904
234946_at	ENTPD6	-0.331255	6.59869	-4.18591	0.000125276	0.00200904
229758_at	TIGD5	-0.350118	6.99295	-4.18663	0.000124987	0.00200904
1564281_at	LINC00491	-0.41616	5.94708	-4.18513	0.000125587	0.00201221
229473_at	MAMDC4	-0.313082	4.92875	-4.18433	0.000125911	0.00201559
209949_at	NCF2	-0.874144	8.30318	-4.1839	0.00012608	0.00201649
225096_at	COPRS	-0.68616	7.50068	-4.18262	0.000126598	0.00202296
206814_at	NGF	-0.267565	5.7031	-4.18149	0.000127056	0.00202846
200783_s_at	STMN1	0.464982	7.19141	4.17974	0.000127765	0.00203612
219608_s_at	FBXO38	0.65714	4.94909	4.17821	0.000128391	0.00204427
211734_s_at	FCER1A	-1.27717	10.3389	-4.17692	0.000128919	0.00205084
230264_s_at	AP1S2	-0.455606	9.81485	-4.1739	0.000130167	0.00206884
221692_s_at	MRPL34	0.582766	6.84348	4.17242	0.000130784	0.0020768
231088_at	MORF4L2-AS1	0.473775	4.90686	4.16975	0.000131901	0.00209081
211974_x_at	RBPJ	-0.506735	10.1566	-4.16893	0.000132247	0.00209442
217328_at	IL23A	-0.3209	5.54603	-4.16611	0.00013344	0.00210956
203473_at	SLCO2B1	-0.612405	5.75356	-4.16507	0.000133883	0.00211469
218509_at	LPPR2	-0.441946	5.2863	-4.16455	0.000134106	0.00211632
216908_x_at	RRN3P1	0.533437	7.74341	4.16188	0.000135249	0.00212671
231915_at	ZSWIM4	-0.248509	3.45351	-4.16172	0.000135318	0.00212671
238638_at	SLC37A2	-0.376073	5.08239	-4.16195	0.00013522	0.00212671
232179_at	LOC158863	1.14457	5.55987	4.1611	0.000135586	0.00212836
228729_at	CCNB1	0.872471	4.58271	4.16045	0.000135868	0.00212938
231036_at	LOC100505774	-0.291968	4.24982	-4.15956	0.000136253	0.00213132
205773_at	CPEB3	-0.403698	5.33508	-4.15871	0.000136623	0.002135
203946_s_at	ARG2	-0.356188	4.14112	-4.15784	0.000137002	0.00213739
214538_x_at	RGS6	-0.28909	5.01692	-4.15527	0.000138128	0.00214963
206726_at	HPGDS	-1.23954	6.15939	-4.15522	0.000138148	0.00214963
219990_at	E2F8	0.707617	3.99982	4.15466	0.000138398	0.00214975
213379_at	COQ2	-0.845347	6.91724	-4.15476	0.000138351	0.00214975
244703_x_at	IPO9	0.338529	6.33874	4.15335	0.000138973	0.0021568
201485_s_at	RCN2	0.555762	7.71774	4.15255	0.00013933	0.00216047
206120_at	CD33	-0.871048	6.63543	-4.14854	0.000141118	0.00218628
240975_x_at	RBFOX3	-0.351666	5.07469	-4.1478	0.000141452	0.00218955
243440_at	SIX3-AS1	-0.346041	4.13215	-4.14585	0.000142328	0.00219929
211131_s_at	EDA	-0.363781	4.90272	-4.14587	0.00014232	0.00219929
214047_s_at	MBD4	0.312495	8.36749	4.14539	0.000142538	0.00220062
239523_at	TUSC5	-0.392013	5.04486	-4.14432	0.000143023	0.00220619
230368_at	ERF	-0.389888	5.67863	-4.14295	0.000143646	0.00221389
1561130_at	HECTD4	0.529653	5.50757	4.14225	0.000143967	0.0022158
206111_at	RNASE2	-1.43738	7.2641	-4.14214	0.000144019	0.0022158
207857_at	LILRA2	-0.514472	5.84101	-4.14019	0.000144915	0.00222767
204079_at	TPST2	0.485322	8.9059	4.13942	0.00014527	0.0022299
231360_at	C20orf141	-0.32577	5.80264	-4.13933	0.000145311	0.0022299
219360_s_at	TRPM4	-0.330832	3.93926	-4.13892	0.000145502	0.0022309
1554026_a_at	MYO10	-0.501325	3.84532	-4.13836	0.00014576	0.00223102
219304_s_at	PDGFD	0.74721	5.63319	4.13786	0.000145993	0.00223267
205639_at	AOAH	-0.685956	6.87572	-4.13715	0.00014632	0.00223486
209568_s_at	RGL1	-0.801725	7.40706	-4.13701	0.000146387	0.00223486
222265_at	TNS4	-0.399141	4.79193	-4.13586	0.000146923	0.00224111
219938_s_at	PSTPIP2	-0.650718	7.83258	-4.13259	0.000148454	0.00226253
224628_at	ERLEC1	0.319948	7.18338	4.131	0.000149208	0.00227013
226697_at	FAM114A1	-0.534626	4.87993	-4.13016	0.000149609	0.00227428
226071_at	ADAMTSL4	-0.236634	4.28695	-4.12959	0.00014988	0.00227646
213061_s_at	NTAN1	0.436373	7.23371	4.1273	0.000150973	0.00228783
230511_at	CREM	-0.690481	7.93665	-4.12721	0.000151014	0.00228783
235006_at	CDKN2AIPNL	0.264597	4.62717	4.12544	0.000151864	0.0022968
230852_at	STAC3	-0.315992	5.18318	-4.12462	0.00015226	0.00230084
235266_at	ATAD2	0.390544	5.99233	4.12254	0.00015327	0.00231376
203564_at	FANCG	0.359651	7.4217	4.12232	0.000153376	0.00231376
218363_at	EXD2	0.285049	5.87095	4.12168	0.000153689	0.00231497
211506_s_at	CXCL8	-1.11583	6.50364	-4.12163	0.000153716	0.00231497
204505_s_at	DMTN	-0.325396	5.62158	-4.11968	0.000154667	0.00231664
200878_at	EPAS1	-0.844729	5.84329	-4.11969	0.00015466	0.00231664
202878_s_at	CD93	-0.862454	7.43445	-4.12038	0.000154324	0.00231664
203574_at	NFIL3	-1.0145	7.87878	-4.11969	0.00015466	0.00231664
229635_at	LINC01094	-1.64256	5.28185	-4.11954	0.000154737	0.00231664
221522_at	ANKRD27	0.384946	9.27736	4.119	0.000155001	0.00231669
210205_at	B3GALT4	-0.322347	6.96216	-4.11773	0.000155629	0.00232234
59644_at	BMP2K	-0.713443	6.23198	-4.11611	0.000156431	0.00233218
220416_at	ATP8B4	-1.3415	5.73486	-4.11574	0.000156614	0.00233296
208416_s_at	SPTB	-0.301756	5.74922	-4.11502	0.00015697	0.00233631
209485_s_at	OSBPL1A	-0.712232	5.76819	-4.1145	0.000157232	0.00233824
204039_at	CEBPA	-0.702875	6.60446	-4.11314	0.000157908	0.00234067
202430_s_at	PLSCR1	-0.708172	8.38787	-4.11342	0.000157769	0.00234067
233974_s_at	FAM129B	-0.308006	6.13964	-4.11265	0.000158153	0.00234217
202974_at	MPP1	-0.671213	7.12548	-4.11074	0.000159117	0.00234863
220275_at	CUZD1	0.59836	4.90054	4.10777	0.000160619	0.00236463
1552623_at	HSH2D	0.32978	5.1889	4.10755	0.000160732	0.00236463
221295_at	CIDEA	-0.290309	4.20248	-4.10794	0.000160533	0.00236463
202371_at	TCEAL4	-0.580367	9.10576	-4.10673	0.00016115	0.00236882
223204_at	FAM198B	-1.48821	8.1121	-4.10485	0.000162116	0.00238104
1564746_at	SLC9B2	0.410269	5.46715	4.10326	0.000162931	0.00239104
200844_s_at	PRDX6	-0.295475	10.0706	-4.10204	0.000163563	0.00239834
1556222_at	SEPT7P9	0.399025	3.82618	4.10081	0.000164201	0.00240374
201787_at	FBLN1	-0.239483	4.71248	-4.0991	0.000165093	0.00241481
206513_at	AIM2	1.00496	7.18623	4.09759	0.000165887	0.00242244
240900_at	C7orf50	-0.266246	5.4237	-4.0958	0.000166826	0.00242422
226870_at	COMTD1	-0.331485	6.56986	-4.09603	0.000166704	0.00242422
234312_s_at	ACSS2	-0.378936	6.59089	-4.09591	0.00016677	0.00242422
240868_at	LOC100129406	-1.11585	4.75478	-4.09649	0.000166463	0.00242422
215646_s_at	VCAN	-1.25175	6.61096	-4.09604	0.0001667	0.00242422
33304_at	ISG20	0.429872	9.91228	4.09412	0.000167715	0.00243516
243683_at	MORF4L2	0.770975	5.62325	4.09246	0.000168601	0.00244103
202768_at	FOSB	-0.869074	6.65475	-4.09233	0.000168668	0.00244103
210436_at	CCT8	0.573786	4.83079	4.09184	0.000168932	0.00244286
235580_at	ZNF141	0.376867	4.78217	4.09121	0.00016927	0.00244569
207850_at	CXCL3	-0.846266	3.93167	-4.0907	0.00016954	0.00244569
202686_s_at	AXL	-1.20798	8.29049	-4.09096	0.000169403	0.00244569
226849_at	DENND1A	-0.355681	5.79913	-4.08815	0.000170914	0.00246152
221959_at	FAM110B	-0.845969	5.07293	-4.08834	0.000170814	0.00246152
216139_s_at	MAPK8IP3	-0.323699	5.29371	-4.0868	0.000171645	0.00246623
229015_at	LOC286367	-0.815328	5.92133	-4.08678	0.000171657	0.00246623
241733_at	C18orf54	0.581302	5.74428	4.08611	0.000172021	0.00246898
228565_at	KIAA1804	-0.749345	6.69784	-4.08592	0.000172126	0.00246898
212703_at	TLN2	-0.389987	4.57554	-4.08532	0.000172453	0.00247169
212779_at	KIAA1109	0.294524	6.62472	4.08378	0.000173294	0.00248175
217377_x_at	NTRK3	-0.250282	5.56779	-4.08229	0.000174112	0.00249146
239525_at	CTTNBP2NL	-1.11359	6.35527	-4.08052	0.000175087	0.00250307
219775_s_at	CPLX3	-0.303171	5.18707	-4.07501	0.000178168	0.00254015
226436_at	RASSF4	-0.659807	6.40295	-4.0749	0.000178229	0.00254015
202800_at	SLC1A3	-1.53794	7.46388	-4.07388	0.000178801	0.00254627
210074_at	CTSV	-0.450949	5.04025	-4.07017	0.000180912	0.00257017
202558_s_at	HSPA13	0.490486	8.247	4.06734	0.000182537	0.00259118
209577_at	PCYT2	-0.233828	5.404	-4.06636	0.000183102	0.00259712
221683_s_at	CEP290	0.341316	7.21608	4.06609	0.000183254	0.00259722
204438_at	MRC1	-1.39915	8.22254	-4.06386	0.000184551	0.00261351
207734_at	LAX1	0.599248	7.27805	4.06333	0.000184859	0.0026158
202140_s_at	CLK3	0.24829	5.85404	4.05991	0.000186866	0.0026372
204588_s_at	SLC7A7	-1.19811	7.79445	-4.05975	0.000186964	0.0026372
218557_at	NIT2	0.461102	7.96041	4.05844	0.000187734	0.00264596
240633_at	DOK7	0.354885	5.06297	4.05813	0.000187922	0.00264621
202833_s_at	SERPINA1	-0.831859	6.07346	-4.05754	0.000188269	0.00264722
206380_s_at	CFP	-0.390964	6.57842	-4.0555	0.000189482	0.00265379
202047_s_at	CBX6	-0.260865	8.54366	-4.05344	0.000190718	0.00266312
222896_at	TMEM38A	-0.332541	4.88674	-4.05315	0.000190896	0.00266312
209318_x_at	PLAGL1	-0.803743	6.69939	-4.05378	0.000190517	0.00266312
200652_at	SSR2	0.370501	10.163	4.05232	0.000191393	0.00266587
211026_s_at	MGLL	-0.66352	6.53784	-4.05048	0.000192508	0.00267931
230263_s_at	DOCK5	-0.825589	6.5476	-4.04906	0.000193372	0.00268923
204443_at	ARSA	-0.320909	4.74878	-4.04809	0.000193964	0.00269326
218252_at	CKAP2	0.494242	5.81872	4.04617	0.000195138	0.00270576
202761_s_at	SYNE2	0.421621	6.23347	4.04612	0.000195169	0.00270576
209545_s_at	RIPK2	-0.478738	6.59252	-4.04582	0.000195355	0.00270624
203222_s_at	TLE1	0.519483	5.13411	4.04524	0.000195715	0.00270912
221479_s_at	BNIP3L	-0.453936	9.24725	-4.04498	0.000195874	0.00270921
235070_at	RBFOX1	-0.296648	4.98436	-4.04417	0.000196374	0.00271402
231599_x_at	DPF1	-0.242159	5.49863	-4.0434	0.00019685	0.00271454
1558549_s_at	VNN1	-0.498856	4.56059	-4.04337	0.000196869	0.00271454
227613_at	ZNF331	-0.599284	7.72164	-4.03926	0.000199433	0.00273928
202577_s_at	DDX19A	0.265339	6.74655	4.03738	0.00020062	0.00275133
206329_at	EXTL1	-0.306303	4.69756	-4.03445	0.000202477	0.00277444
212820_at	DMXL2	-0.520022	5.20922	-4.03423	0.000202616	0.00277444
213355_at	ST3GAL6	-1.01995	5.77105	-4.03039	0.000205082	0.00280174
229570_at	LAMA5	0.322692	5.18245	4.02768	0.000206838	0.00282096
210895_s_at	CD86	-1.01959	7.35081	-4.02724	0.000207123	0.00282096
204007_at	FCGR3B	-1.14355	6.30782	-4.02727	0.000207105	0.00282096
212528_at	DESI1	0.310472	5.91846	4.02641	0.000207666	0.00282619
206817_x_at	CELF3	-0.285727	5.95136	-4.0256	0.000208192	0.00283119
1558217_at	SLFN13	0.436685	4.4825	4.02301	0.000209896	0.00285218
204822_at	TTK	0.648706	3.97144	4.02257	0.000210188	0.00285397
206646_at	GLI1	-0.310792	5.2046	-4.02163	0.000210809	0.00285804
203508_at	TNFRSF1B	-0.647763	8.6244	-4.02049	0.000211565	0.00286393
202732_at	PKIG	0.757246	4.92336	4.01817	0.000213114	0.00288052
225651_at	UBE2E2	-0.916312	7.90532	-4.01826	0.000213055	0.00288052
235812_at	CNEP1R1	-0.477458	9.08182	-4.01725	0.000213731	0.00288666
226169_at	SBF2	-0.469811	6.85831	-4.01501	0.000215243	0.00289746
204112_s_at	HNMT	-0.936068	6.7504	-4.0153	0.000215048	0.00289746
212345_s_at	CREB3L2	0.299162	9.00135	4.01365	0.000216166	0.00290413
219761_at	CLEC1A	-0.414732	4.1345	-4.0121	0.000217222	0.00291173
201408_at	PPP1CB	-0.394468	10.0816	-4.01142	0.000217681	0.00291349
222124_at	HIF3A	-0.314546	4.26088	-4.01092	0.000218023	0.00291369
209357_at	CITED2	0.535206	6.52307	4.01005	0.000218619	0.00291946
1555758_a_at	CDKN3	0.544207	4.16885	4.0089	0.000219411	0.0029277
235751_s_at	VMO1	-0.738821	5.60069	-4.00868	0.000219565	0.0029277
214095_at	SHMT2	0.394376	6.67012	4.00806	0.000219989	0.00292936
228798_x_at	MAZ	-0.28181	6.47611	-4.00802	0.000220019	0.00292936
208680_at	PRDX1	0.350559	9.75602	4.00417	0.000222698	0.0029606
220146_at	TLR7	-0.692483	6.43166	-4.00424	0.000222643	0.0029606
211341_at	POU4F1	0.311059	3.8785	4.0031	0.000223447	0.00296613
226428_at	TNPO2	-0.257937	5.95274	-4.00322	0.000223361	0.00296613
235310_at	GCSAM	0.42331	4.17524	4.00086	0.000225022	0.00298259
244623_at	KCNQ5	0.515828	4.05244	4.00052	0.000225259	0.00298326
222305_at	HK2	-0.641919	5.8927	-4.00031	0.000225408	0.00298326
201427_s_at	SEPP1	-2.37608	9.07467	-3.99954	0.000225952	0.00298824
203086_at	KIF2A	0.289221	7.98062	3.99926	0.00022615	0.00298864
208474_at	CLDN6	-0.295038	6.09562	-3.99632	0.000228244	0.00301045
206167_s_at	ARHGAP6	-1.38658	5.23974	-3.99624	0.000228308	0.00301045
242503_at	CHST13	-0.342393	5.25987	-3.99587	0.000228571	0.00301053
206828_at	TXK	0.738412	6.52008	3.99434	0.000229666	0.00301537
218411_s_at	MBIP	0.508791	6.13312	3.99459	0.000229489	0.00301537
215990_s_at	BCL6	-0.311811	6.8441	-3.99475	0.000229374	0.00301537
203049_s_at	TTC37	0.471041	7.16608	3.99288	0.000230724	0.00302662
241446_at	ADAM28	-0.595611	6.43681	-3.98989	0.000232895	0.0030506
227358_at	ZBTB46	-0.622278	6.0616	-3.98341	0.000237669	0.00311027
205101_at	CIITA	-0.763986	7.89297	-3.98324	0.0002378	0.00311027
203149_at	PVRL2	-0.460838	6.06099	-3.98191	0.000238787	0.00312089
215001_s_at	GLUL	-0.622323	6.78705	-3.98064	0.00023974	0.00313104
218454_at	PLBD1	-1.09644	7.94287	-3.97844	0.000241396	0.00314806
221259_s_at	TEX11	-0.315203	4.7712	-3.97788	0.000241822	0.0031513
202391_at	BASP1	-0.749944	9.7654	-3.97677	0.000242666	0.00315998
238376_at	LOC100505564	-0.317335	3.55983	-3.97484	0.000244133	0.00317212
213160_at	DOCK2	-0.365379	9.60284	-3.97501	0.000244004	0.00317212
205679_x_at	ACAN	-0.292324	5.61929	-3.97336	0.000245266	0.0031822
203665_at	HMOX1	-1.04445	6.26887	-3.97236	0.000246035	0.00318986
238356_at	DOCK11	0.70562	8.84027	3.97198	0.000246331	0.00319137
204606_at	CCL21	-0.330085	4.45378	-3.97061	0.000247385	0.00320269
202866_at	DNAJB12	-0.304809	6.71154	-3.96999	0.000247868	0.00320512
218035_s_at	RBM47	-0.924562	7.20581	-3.96991	0.000247933	0.00320512
216905_s_at	ST14	-0.357482	4.7499	-3.9688	0.000248791	0.00320768
209467_s_at	MKNK1	-0.438163	8.22493	-3.96872	0.000248852	0.00320768
210662_at	KYNU	-0.567337	5.8879	-3.96883	0.000248767	0.00320768
207354_at	CCL16	-0.262982	3.70776	-3.96798	0.000249433	0.00320826
207316_at	HAS1	-0.754979	4.79016	-3.96797	0.000249437	0.00320826
225868_at	TRIM47	0.30345	5.513	3.96686	0.000250306	0.00321554
220117_at	ZNF385D	-0.225424	3.73431	-3.96661	0.000250503	0.00321554
231803_at	FGF11	-0.262789	4.2965	-3.96576	0.00025117	0.00322124
224457_at	FOXD2-AS1	-0.241582	3.73113	-3.96514	0.000251655	0.00322513
229693_at	TMEM220	-0.654092	6.41429	-3.9632	0.000253186	0.00324243
238131_at	PHC2	-0.328784	6.16519	-3.96235	0.000253863	0.00324875
220629_at	KCNQ1DN	-0.301997	5.26254	-3.96179	0.000254302	0.0032497
213906_at	MYBL1	-0.392101	8.19672	-3.96199	0.000254147	0.0032497
207419_s_at	RAC2	0.750946	6.55099	3.96122	0.000254754	0.00325314
201963_at	ACSL1	-0.891535	7.93186	-3.96084	0.000255056	0.00325467
216708_x_at	IGLJ3	0.756265	5.42209	3.96061	0.000255247	0.00325477
205540_s_at	RRAGB	0.337064	4.82039	3.95984	0.000255862	0.00326027
227886_at	IFITM10	-0.266979	4.90913	-3.95921	0.000256365	0.00326434
230805_at	MIR142	-0.392038	7.61479	-3.95837	0.000257033	0.00326818
226140_s_at	OTUD1	-0.800229	8.53413	-3.95854	0.000256904	0.00326818
207648_at	DRP2	0.352247	4.65823	3.95772	0.000257556	0.00327022
208101_s_at	URM1	-0.284721	7.50676	-3.95749	0.000257745	0.00327022
219281_at	MSRA	-0.51322	7.51601	-3.95753	0.000257708	0.00327022
1561378_at	C12orf42	0.356658	4.21966	3.95672	0.000258363	0.00327572
230648_at	LINC00926	0.537314	6.98901	3.95614	0.000258835	0.00327938
205056_s_at	GPR162	-0.32719	5.12768	-3.95487	0.000259865	0.00329008
223956_at	TMPRSS13	-0.361971	5.22997	-3.95454	0.000260128	0.00329107
209280_at	MRC2	-0.377787	6.58011	-3.95245	0.000261831	0.00330792
223532_at	ANKRD39	0.542099	5.77405	3.9503	0.000263595	0.00332549
218343_s_at	GTF3C3	0.346195	6.23421	3.94874	0.000264884	0.00333465
214495_at	CACNG2	-0.312444	4.17863	-3.9488	0.00026483	0.00333465
214030_at	CRYBG3	-0.504599	7.9592	-3.94889	0.00026476	0.00333465
213624_at	SMPDL3A	-1.19003	5.00029	-3.94821	0.000265325	0.00333785
217509_x_at	GRIK5	-0.320842	7.05607	-3.94495	0.000268037	0.00336958
217540_at	NXPE3	0.360794	6.64267	3.94266	0.000269953	0.00338411
202953_at	C1QB	-1.67781	6.57512	-3.943	0.000269669	0.00338411
203362_s_at	MAD2L1	0.740874	7.17596	3.94241	0.000270167	0.00338441
208771_s_at	LTA4H	-0.486388	10.4355	-3.93561	0.00027596	0.00344727
207760_s_at	NCOR2	-0.213234	5.68955	-3.93505	0.00027644	0.0034496
234195_at	TNFRSF10C	-0.357876	4.73119	-3.93494	0.000276534	0.0034496
230669_at	RASA2	0.274624	8.79419	3.93443	0.00027697	0.00345263
205220_at	HCAR3	-0.739401	5.75865	-3.93234	0.000278783	0.00347279
218606_at	ZDHHC7	-0.344461	8.83003	-3.92754	0.000282979	0.00351768
226136_at	GLIPR1	-0.369315	9.31379	-3.92687	0.000283573	0.00352259
1554208_at	MEI1	0.361171	7.52415	3.92427	0.000285875	0.00354213
225168_at	FRMD4A	-0.511955	5.34349	-3.92445	0.000285716	0.00354213
220037_s_at	LYVE1	-1.64577	5.36255	-3.92411	0.000286022	0.00354213
200838_at	CTSB	-0.802047	8.52342	-3.92294	0.000287065	0.00354864
212651_at	RHOBTB1	-1.20323	5.04903	-3.9222	0.00028773	0.0035544
224338_s_at	RNF26	-0.316827	5.51978	-3.9183	0.00029124	0.00359277
206393_at	TNNI2	-0.350513	5.55405	-3.91746	0.000292002	0.00359967
219344_at	SLC29A3	-0.386691	6.93648	-3.91587	0.000293455	0.00361258
215004_s_at	SUGP1	0.420619	6.31944	3.91507	0.000294181	0.00361678
208466_at	RAB3D	-0.301769	5.99273	-3.91483	0.000294406	0.00361678
1555728_a_at	MS4A4A	-1.05873	5.44259	-3.91417	0.00029501	0.0036217
220558_x_at	TSPAN32	-0.335265	6.3909	-3.91376	0.000295384	0.0036238
242697_at	ZNF540	0.311938	5.01218	3.91317	0.000295929	0.00362798
203505_at	ABCA1	-0.967416	5.38881	-3.90937	0.000299439	0.00366344
243614_s_at	PRODH2	-0.70577	4.47338	-3.90834	0.000300403	0.00367039
213716_s_at	SECTM1	-0.718651	5.64386	-3.90832	0.000300419	0.00367039
1555952_at	SLC19A1	-0.290177	5.77918	-3.90784	0.000300873	0.00367341
212399_s_at	VGLL4	-0.395838	8.01302	-3.9068	0.000301845	0.00368024
201574_at	ETF1	-0.314265	8.39648	-3.90644	0.000302182	0.00368182
205968_at	KCNS3	-0.380344	3.8684	-3.90533	0.000303226	0.00369201
219395_at	ESRP2	-0.259769	4.919	-3.90452	0.000303992	0.00369635
219827_at	UCP3	-0.268006	5.30799	-3.90427	0.000304223	0.00369635
243400_x_at	LTBR	-0.326767	5.2779	-3.90407	0.000304413	0.00369635
207233_s_at	MITF	-0.976923	5.73961	-3.90421	0.000304286	0.00369635
223351_at	C17orf80	0.698769	6.4892	3.90377	0.000304698	0.00369729
203303_at	DYNLT3	-0.372353	10.7913	-3.90113	0.000307208	0.00372014
203585_at	ZNF185	-0.655709	5.85345	-3.89871	0.000309524	0.0037431
232892_at	C20orf166	0.367768	6.30222	3.89721	0.000310967	0.00375544
228278_at	NFIX	-0.310612	4.92315	-3.89563	0.000312499	0.0037693
216862_s_at	CMC4	-0.450695	8.28668	-3.89559	0.000312538	0.0037693
230191_at	TTBK1	-0.318139	5.55065	-3.8939	0.000314181	0.00378655
229798_s_at	BRI3	-0.536105	7.53306	-3.89221	0.000315838	0.00380395
207961_x_at	MYH11	-0.309087	5.66276	-3.89032	0.000317689	0.00382365
218559_s_at	MAFB	-1.35826	8.15313	-3.8894	0.000318597	0.00382999
227336_at	DTX1	0.328329	5.13423	3.88766	0.000320328	0.00384501
212334_at	GNS	-0.44039	7.52751	-3.88687	0.00032111	0.00385181
235540_at	GNRH1	0.362158	4.54624	3.88586	0.00032212	0.00385963
205769_at	SLC27A2	0.542305	5.16282	3.88359	0.000324388	0.00387806
243534_at	CC2D2B	-0.415251	5.69669	-3.88138	0.000326621	0.00389952
213829_x_at	RTEL1	-0.287529	6.36243	-3.87964	0.000328384	0.00391531
226303_at	PGM5	-0.687024	4.6588	-3.87974	0.000328289	0.00391531
1553551_s_at	ND2	-0.518818	11.9191	-3.87632	0.000331787	0.00394532
204825_at	MELK	0.891251	6.58202	3.87517	0.000332967	0.00395671
64942_at	GPR153	-0.274025	7.07908	-3.87298	0.000335231	0.00397515
217257_at	SH3BP2	-0.300029	6.04973	-3.8725	0.000335729	0.00397626
201004_at	SSR4	0.387745	10.6306	3.872	0.000336256	0.00397985
204660_at	GFER	-0.242654	6.0993	-3.87126	0.000337021	0.00398485
218627_at	DRAM1	-0.930166	6.39338	-3.86973	0.000338626	0.00399727
215693_x_at	DDX27	-0.304575	9.41845	-3.86931	0.000339063	0.00399978
202437_s_at	CYP1B1	-0.963445	4.93087	-3.86901	0.000339381	0.00400087
231129_at	MCHR2-AS1	-0.227658	4.26231	-3.86878	0.000339617	0.004001
216233_at	CD163	-1.34516	6.78874	-3.86846	0.000339958	0.00400237
209019_s_at	PINK1	-0.464858	6.73671	-3.86651	0.000342016	0.00402395
209833_at	CRADD	0.336721	6.81577	3.86628	0.000342263	0.00402419
218437_s_at	LZTFL1	0.382924	6.13592	3.86589	0.000342674	0.00402636
223592_s_at	RNF135	-0.671744	8.10607	-3.86441	0.000344242	0.00404212
204026_s_at	ZWINT	1.01519	7.11022	3.8629	0.000345858	0.00405574
219008_at	C2orf43	0.379139	6.24367	3.86125	0.000347628	0.00406925
229940_at	SETD3	-0.343106	5.4477	-3.8609	0.000348	0.00407014
1557432_at	RASAL2	-0.593251	4.18436	-3.8585	0.000350592	0.00409507
235560_at	NOVA2	-0.302268	3.50291	-3.85688	0.000352351	0.00411292
232945_at	PUS10	0.486716	4.42937	3.85622	0.000353077	0.00411696
237338_at	B3GNT8	-0.273774	4.57986	-3.85614	0.000353159	0.00411696
224273_at	C3orf20	-0.33325	4.18088	-3.85458	0.000354872	0.00413151
212864_at	CDS2	0.260016	6.25696	3.85255	0.000357102	0.00415003
220023_at	APOBR	-0.394039	6.16705	-3.8525	0.000357163	0.00415003
204078_at	LEPREL4	-0.31281	4.84634	-3.85209	0.000357615	0.00415258
218892_at	DCHS1	-0.35027	4.80279	-3.85169	0.000358054	0.00415497
219306_at	KIF15	0.715943	4.19252	3.85145	0.000358322	0.00415537
209769_s_at	SEPT5-GP1BB	-0.453493	5.94042	-3.85076	0.000359089	0.00416155
225924_at	FNIP2	-0.463849	7.91428	-3.84958	0.000360393	0.00417122
220868_s_at	SLC7A10	-0.297003	4.02758	-3.84802	0.000362139	0.00418328
201798_s_at	MYOF	-0.780677	6.42623	-3.8472	0.000363052	0.0041884
213780_at	TCHH	-1.14444	4.27291	-3.84726	0.000362984	0.0041884
226008_at	NDNL2	0.32427	6.89784	3.84496	0.000365568	0.00421469
224320_s_at	MCM8	0.539415	4.95062	3.84381	0.000366868	0.00422242
225328_at	FBXO32	0.453202	6.30987	3.84374	0.000366951	0.00422242
221097_s_at	KCNMB2	-0.2192	3.93958	-3.84383	0.000366846	0.00422242
214014_at	CDC42EP2	-0.312332	5.27937	-3.84284	0.00036797	0.00422728
204452_s_at	FZD1	-0.645384	5.34596	-3.84262	0.000368225	0.00422728
231899_at	ZC3H12C	-0.861182	4.70025	-3.84253	0.000368322	0.00422728
227405_s_at	FZD8	-0.313247	5.31004	-3.84123	0.000369807	0.00424159
203996_s_at	C21orf2	-0.281246	6.3094	-3.8406	0.000370529	0.00424713
202264_s_at	TOMM40	-0.329967	6.27058	-3.83998	0.000371234	0.00425215
242408_at	STYX	0.361337	5.85329	3.83953	0.000371749	0.0042529
205906_at	FOXJ1	-0.31299	4.57536	-3.83919	0.000372145	0.00425469
232611_at	GOLGA2P5	0.383805	6.23813	3.83786	0.000373675	0.00426397
206398_s_at	CD19	0.621374	5.00844	3.83245	0.000379965	0.00433296
242771_at	TTN	0.329287	5.38489	3.83024	0.000382551	0.00435042
202788_at	MAPKAPK3	-0.40477	7.33148	-3.83064	0.000382091	0.00435042
201005_at	CD9	-1.3417	8.05645	-3.8301	0.000382717	0.00435042
216257_at	SERPINB13	-0.246349	3.7674	-3.82936	0.000383596	0.00435485
219114_at	C3orf18	-0.386031	7.67868	-3.82954	0.00038338	0.00435485
219736_at	TRIM36	-1.21841	6.16536	-3.82801	0.000385198	0.00437024
202020_s_at	LANCL1	0.297147	7.27715	3.82763	0.000385651	0.0043726
211385_x_at	SULT1A2	-0.301747	7.08542	-3.82626	0.000387282	0.0043855
229659_s_at	PIGR	-0.979792	6.31517	-3.82634	0.000387185	0.0043855
214628_at	NHLH1	-0.320856	5.08829	-3.82524	0.000388502	0.00439373
227676_at	FAM3D	-0.289583	5.72242	-3.82146	0.000393047	0.00443684
225480_at	C1orf122	-0.370007	8.24357	-3.82042	0.000394306	0.00444243
229674_at	SERTAD4	-0.221847	3.65475	-3.81904	0.000395987	0.00445855
222416_at	ALDH18A1	0.389981	7.54267	3.81829	0.0003969	0.00446348
231897_at	PTGR1	-0.739071	4.37572	-3.81827	0.000396927	0.00446348
210844_x_at	CTNNA1	-0.649132	8.11121	-3.81627	0.000399381	0.00448824
206185_at	CRYBB1	-0.267802	4.39196	-3.81551	0.000400307	0.00449064
204718_at	EPHB6	-0.35885	5.07096	-3.81564	0.000400155	0.00449064
227801_at	TRIM59	0.810203	7.11173	3.81459	0.000401444	0.00450007
207830_s_at	PPP1R8	0.309879	8.61192	3.81431	0.000401798	0.0045012
223209_s_at	VIMP	0.42405	9.25439	3.81242	0.000404138	0.00451665
215792_s_at	DNAJC11	0.319904	6.03213	3.81094	0.000405978	0.00452808
223097_at	ADPRHL2	-0.39246	9.25403	-3.80931	0.000408024	0.00454251
200908_s_at	RPLP2	-0.831072	7.52533	-3.80774	0.000409998	0.00455863
225954_s_at	MIDN	-0.436058	5.55528	-3.80705	0.000410864	0.00456542
213186_at	DZIP3	0.603217	6.70945	3.80461	0.000413965	0.004597
213094_at	GPR126	-1.47196	5.91446	-3.80434	0.000414309	0.00459796
228206_at	HS3ST4	-0.396995	4.43608	-3.80407	0.000414645	0.00459881
228494_at	PPP1R9A	0.287366	3.37297	3.80367	0.000415158	0.00460164
219618_at	IRAK4	0.355867	6.81477	3.80313	0.000415845	0.0046047
214438_at	HLX	-0.488214	5.91894	-3.80186	0.000417475	0.00461869
224825_at	DNTTIP1	-0.369881	6.96633	-3.80128	0.000418214	0.00462399
1557465_at	LINC00282	0.41892	4.67745	3.79935	0.000420701	0.00464572
226667_x_at	EPN1	-0.357631	7.10372	-3.79949	0.000420526	0.00464572
228774_at	CEP78	0.37348	7.20158	3.79907	0.000421064	0.00464684
225944_at	NLN	-0.323014	6.05044	-3.79835	0.000421999	0.00465428
212314_at	SEL1L3	0.591667	8.5922	3.79731	0.000423356	0.00466058
205268_s_at	ADD2	-0.186613	4.55664	-3.79736	0.000423282	0.00466058
206023_at	NMU	0.351777	4.23568	3.79573	0.000425411	0.00467742
239385_at	TFG	0.342293	5.41251	3.79404	0.000427625	0.00469886
1564310_a_at	PARP15	0.506438	5.08692	3.79358	0.000428232	0.00470125
206866_at	CDH4	-0.260689	4.39743	-3.79315	0.000428786	0.00470125
217781_s_at	ZNF106	-0.420018	7.66467	-3.79316	0.000428774	0.00470125
220705_s_at	ADAMTS7	-0.293386	4.90294	-3.79252	0.000429625	0.00470203
223626_x_at	IFI27L2	-0.327781	7.55141	-3.79247	0.000429692	0.00470203
238887_at	LOC100630918	-0.392114	5.95828	-3.7924	0.000429786	0.00470203
226710_at	C8orf82	-0.455547	5.96809	-3.79221	0.000430027	0.00470203
236039_at	LYPD5	-0.250813	3.69356	-3.7919	0.000430439	0.00470364
224341_x_at	TLR4	-0.689227	4.95434	-3.78944	0.000433706	0.00473354
202421_at	IGSF3	-0.372249	4.55697	-3.78808	0.000435511	0.00474779
217771_at	GOLM1	-0.484147	4.27865	-3.78669	0.000437373	0.00476178
205936_s_at	HK3	-0.48787	5.6441	-3.78388	0.000441166	0.00479731
219170_at	FSD1	0.370471	5.28131	3.78347	0.000441714	0.00480033
209565_at	RNF113A	0.354516	8.29426	3.78248	0.000443064	0.00480913
231135_at	LOC151174	-0.358903	5.179	-3.7797	0.000446861	0.00483855
225997_at	MOB1B	-0.889786	10.0983	-3.77996	0.0004465	0.00483855
231836_at	HKR1	0.376388	5.97831	3.77945	0.000447192	0.00483919
203009_at	BCAM	-0.275844	4.74781	-3.77742	0.000449985	0.00486646
205885_s_at	ITGA4	0.740942	6.02432	3.77607	0.000451852	0.0048749
216641_s_at	LAD1	-0.263505	4.85835	-3.77606	0.000451861	0.0048749
221764_at	R3HDM4	0.670116	7.9482	3.77566	0.000452418	0.00487499
215495_s_at	SAMD4A	-0.556296	5.76575	-3.7752	0.000453061	0.00487818
205819_at	MARCO	-1.22453	7.08923	-3.77505	0.000453262	0.00487818
225913_at	PEAK1	-0.866053	8.29806	-3.77452	0.00045401	0.00488328
204279_at	PSMB9	0.44242	10.938	3.77232	0.000457074	0.00491327
206020_at	SOCS6	-1.02841	4.72394	-3.77183	0.000457754	0.00491608
238715_at	LOC646014	-0.396143	7.12435	-3.77101	0.000458913	0.00492412
225146_at	FAM219A	-0.319432	5.58886	-3.77027	0.000459954	0.00493231
1558397_at	PECAM1	-0.415049	7.25577	-3.76869	0.000462175	0.00494762
203680_at	PRKAR2B	-1.04064	6.31731	-3.76879	0.000462034	0.00494762
202990_at	PYGL	-1.12633	6.78225	-3.76867	0.000462215	0.00494762
225981_at	HID1	-0.308935	5.43004	-3.76726	0.000464208	0.00496597
226500_at	ZBTB47	-0.343929	6.10426	-3.76674	0.000464956	0.004968
205593_s_at	PDE9A	-0.393307	4.7902	-3.76438	0.000468324	0.00499798
203828_s_at	IL32	0.765534	7.41769	3.76195	0.000471818	0.00502628
1553215_s_at	CCDC7	0.307471	5.18775	3.76175	0.000472105	0.00502628
235423_at	ORC2	0.414346	7.76982	3.76004	0.00047458	0.00504961
209077_at	TXN2	-0.36994	7.75212	-3.7577	0.000477982	0.00507974
228624_at	TMEM144	-0.797179	4.98012	-3.75644	0.00047983	0.00509329
212113_at	ATXN7L3B	0.529427	7.94015	3.75486	0.000482153	0.00510881
213411_at	ADAM22	0.389955	4.62835	3.75491	0.00048208	0.00510881
203835_at	LRRC32	0.297023	4.65826	3.75487	0.000482138	0.00510881
220478_at	APOL5	-0.261577	4.46847	-3.75189	0.000486545	0.00515228
201061_s_at	STOM	-0.29754	10.0555	-3.75166	0.000486897	0.00515294
1556423_at	VASH1	-0.352233	5.16288	-3.75075	0.000488254	0.00516117
240456_at	ANKRD55	0.432675	4.62222	3.75012	0.000489186	0.00516699
217865_at	RNF130	-0.445627	5.96213	-3.74999	0.000489386	0.00516699
213106_at	ATP8A1	0.268751	6.95728	3.7478	0.000492664	0.00519803
206975_at	LTA	-0.334394	5.68971	-3.74764	0.000492909	0.00519803
212110_at	SLC39A14	0.391116	7.11897	3.74734	0.000493367	0.00519978
218845_at	DUSP22	-0.344597	10.5493	-3.74546	0.000496198	0.0052233
209717_at	EVI5	-0.530638	5.71525	-3.74565	0.000495917	0.0052233
228439_at	BATF2	-0.306053	4.24852	-3.74442	0.000497785	0.00523394
206416_at	ZNF205	-0.350688	5.69388	-3.74324	0.000499569	0.0052496
216493_s_at	IGF2BP3	0.241756	3.66458	3.74268	0.000500431	0.00525555
237257_at	RAB4B	0.414059	4.82007	3.74192	0.000501594	0.00526106
208189_s_at	MYO7A	-0.508992	4.94817	-3.74176	0.000501842	0.00526106
203912_s_at	DNASE1L1	-0.566274	6.99207	-3.74213	0.000501266	0.00526106
201396_s_at	SGTA	-0.28995	6.60505	-3.74076	0.000503374	0.00527402
230147_at	F2RL2	0.640271	4.3061	3.73925	0.000505692	0.0052946
226327_at	ZNF507	0.443886	7.14297	3.7383	0.00050716	0.00530433
220097_s_at	TMEM104	-0.373888	7.37242	-3.73783	0.00050789	0.00530884
218726_at	HJURP	0.404884	4.50053	3.73676	0.00050955	0.00532041
217755_at	HN1	0.362163	6.90524	3.73673	0.000509594	0.00532041
204780_s_at	FAS	0.392813	5.94676	3.73648	0.000509992	0.00532144
219070_s_at	MOSPD3	-0.331	6.26846	-3.73601	0.000510723	0.00532282
208438_s_at	FGR	-0.795418	7.47651	-3.73611	0.00051057	0.00532282
225804_at	CYB5D2	0.338676	5.11014	3.73523	0.000511932	0.00532947
212377_s_at	NOTCH2	-0.364877	8.32815	-3.73502	0.000512259	0.00532947
1558890_at	LOC100507054	-0.407853	6.31047	-3.73504	0.000512237	0.00532947
203277_at	DFFA	0.380141	5.7835	3.73357	0.000514535	0.00534713
222915_s_at	BANK1	0.774657	6.49919	3.73258	0.000516088	0.00535783
219892_at	TM6SF1	-1.21471	7.65379	-3.73252	0.000516189	0.00535783
209316_s_at	HBS1L	0.370175	6.41191	3.73157	0.000517687	0.00536486
228737_at	TOX2	0.60849	4.43501	3.73059	0.000519231	0.00537687
236652_at	LOC149703	-0.362212	3.86267	-3.73	0.000520157	0.00538332
218535_s_at	RIOK2	0.489042	6.53102	3.72951	0.000520943	0.00538833
232683_s_at	PARP6	-0.393882	7.40841	-3.72664	0.000525524	0.00543206
225450_at	AMOTL1	-0.674468	5.56078	-3.72648	0.000525782	0.00543206
204045_at	TCEAL1	-0.349684	7.06143	-3.72613	0.000526329	0.00543456
219044_at	THNSL2	-0.335157	4.18726	-3.72569	0.000527039	0.00543559
201200_at	CREG1	-0.867741	8.01082	-3.72578	0.0005269	0.00543559
203119_at	CCDC86	-0.40987	6.66639	-3.7253	0.000527671	0.00543895
238105_x_at	WNT7B	-0.363029	6.05054	-3.72376	0.000530152	0.00545821
1552501_a_at	GPBAR1	-0.430948	5.33795	-3.72124	0.00053423	0.00549701
230221_at	ABHD16A	-0.307146	4.65552	-3.72045	0.000535521	0.00550485
242123_at	PAQR7	-0.614112	6.19699	-3.71965	0.00053682	0.0055141
229559_at	PPM1N	-0.241971	4.98689	-3.71873	0.000538328	0.00552321
208614_s_at	FLNB	-0.254245	6.90065	-3.71612	0.000542628	0.00556093
226459_at	PIK3AP1	-0.369342	6.8007	-3.7136	0.000546798	0.00559721
200042_at	RTCB	-0.261215	8.69	-3.71273	0.00054825	0.00560885
224749_at	ITFG3	-0.266776	6.46572	-3.71197	0.000549522	0.00561863
238485_at	IQCH-AS1	-0.392106	6.5332	-3.71106	0.000551041	0.00563094
223461_at	TBC1D7	0.591215	6.35683	3.70788	0.000556389	0.00566931
226373_at	SFXN5	-0.3237	6.15673	-3.70789	0.000556379	0.00566931
202801_at	PRKACA	-0.328195	5.88554	-3.70797	0.00055624	0.00566931
230520_at	AIG1	-0.407878	5.711	-3.70825	0.000555766	0.00566931
213748_at	TRIM66	0.423023	6.14368	3.7059	0.000559748	0.00570027
226742_at	SAR1B	0.319721	6.5937	3.70546	0.000560507	0.00570473
227406_at	GABPB1-AS1	0.520047	7.31781	3.70505	0.000561205	0.00570532
200024_at	RPS5	0.424924	12.3782	3.70422	0.000562613	0.00571637
211938_at	EIF4B	-0.253601	10.0077	-3.70403	0.00056295	0.00571652
203414_at	MMD	-0.327589	7.75886	-3.70292	0.000564843	0.00573248
235616_at	TSHZ2	0.415714	4.65261	3.70252	0.000565537	0.00573625
227377_at	IGF2BP1	-0.24984	4.80252	-3.7008	0.000568493	0.00575967
205352_at	SERPINI1	0.60532	6.13236	3.69849	0.000572491	0.00578371
1556956_at	KCP	-0.364888	4.92933	-3.69888	0.000571822	0.00578371
204650_s_at	APBB3	-0.420514	5.97791	-3.69877	0.000572004	0.00578371
228402_at	ZBED3	-0.434504	4.51954	-3.69828	0.00057287	0.00578426
206697_s_at	HP	-0.303929	5.7671	-3.69721	0.000574733	0.00579979
1554621_at	DGKE	0.244817	5.2673	3.69684	0.000575381	0.00580304
243007_at	TTC5	0.32001	5.1555	3.69661	0.000575774	0.00580371
210750_s_at	DLGAP1	0.321829	4.78253	3.69495	0.000578687	0.00582978
203921_at	CHST2	0.563745	7.18394	3.69186	0.00058413	0.00587795
203272_s_at	TUSC2	0.332541	6.35842	3.6919	0.000584062	0.00587795
201664_at	SMC4	0.404233	6.99954	3.69027	0.000586961	0.00589977
219011_at	PLEKHA4	-0.290469	4.99782	-3.68981	0.000587789	0.00590476
218777_at	REEP4	-0.330192	6.77484	-3.68888	0.000589449	0.00591509
203236_s_at	LGALS9	-0.565696	6.28163	-3.68869	0.000589783	0.00591509
202670_at	MAP2K1	-0.317239	9.37902	-3.68708	0.000592676	0.0059371
235718_at	SRL	-0.296291	5.6669	-3.68632	0.000594028	0.00594599
225884_s_at	GZF1	-0.342033	6.81361	-3.68603	0.000594566	0.00594599
1570441_at	NAPB	0.255625	5.75729	3.68081	0.000604042	0.00603398
231779_at	IRAK2	-0.433457	7.91209	-3.67903	0.000607305	0.00606318
204068_at	STK3	-0.64296	6.61741	-3.67849	0.000608302	0.00606972
228880_at	NAT8L	-0.305463	6.35472	-3.67807	0.00060908	0.00607409
204011_at	SPRY2	-0.878935	5.49658	-3.67765	0.000609844	0.00607829
220252_x_at	CXorf21	-0.561438	7.53334	-3.6766	0.000611803	0.00609101
230799_at	LINC01119	0.343068	4.84338	3.67616	0.000612613	0.00609565
211960_s_at	RAB7A	-0.240411	6.58074	-3.67484	0.00061507	0.00611668
204526_s_at	TBC1D8	-0.714194	6.28877	-3.6744	0.000615891	0.00612143
221619_s_at	MTCH1	-0.252192	10.9649	-3.67404	0.000616559	0.00612464
209189_at	FOS	-1.08861	7.82665	-3.67275	0.000618976	0.0061418
212632_at	STX7	-0.505528	7.35783	-3.67177	0.000620811	0.00615315
218486_at	KLF11	-0.538335	8.05294	-3.67181	0.000620735	0.00615315
218718_at	PDGFC	-1.37617	7.68786	-3.67127	0.000621754	0.00615906
234980_at	TMEM56	0.751895	4.27352	3.67105	0.000622159	0.00615965
212956_at	TBC1D9	-0.4901	7.19446	-3.67014	0.000623881	0.00617327
206298_at	ARHGAP22	-1.03515	5.74107	-3.66898	0.000626072	0.00618807
201906_s_at	CTDSPL	-0.350718	4.58523	-3.66873	0.000626541	0.00618927
207237_at	KCNA3	0.707395	7.42567	3.66725	0.000629355	0.00620329
203522_at	CCS	0.39479	6.35457	3.66733	0.000629202	0.00620329
221136_at	GDF2	-0.285549	6.19984	-3.66729	0.000629273	0.00620329
224130_s_at	SRA1	-0.341701	7.03603	-3.66745	0.000628985	0.00620329
228677_s_at	RASAL3	-0.360062	8.09311	-3.66706	0.000629715	0.0062034
202696_at	OXSR1	-0.488285	8.25926	-3.66563	0.000632447	0.00622506
220005_at	P2RY13	-0.893349	5.13915	-3.66554	0.000632613	0.00622506
224393_s_at	CECR6	-0.881842	4.86596	-3.66526	0.000633159	0.006227
212095_s_at	MTUS1	-0.458862	5.43704	-3.66401	0.000635563	0.00624374
1554748_at	CLCNKB	-0.315124	4.87828	-3.66262	0.000638241	0.00626313
206811_at	ADCY8	-0.261405	3.86836	-3.66131	0.000640763	0.00628096
201590_x_at	ANXA2	-0.360222	11.141	-3.65847	0.000646297	0.00632823
229146_at	C7orf31	0.481541	5.84535	3.65762	0.000647955	0.00634098
242251_at	SPATA5	0.330903	4.40261	3.65723	0.000648709	0.00634487
220144_s_at	ANKEF1	0.497167	6.48953	3.65659	0.000649973	0.00635026
206323_x_at	OPHN1	-0.333197	8.85838	-3.65675	0.000649661	0.00635026
201957_at	PPP1R12B	0.300423	5.10131	3.65553	0.00065205	0.00636586
236265_at	SP4	0.442003	8.17233	3.65489	0.000653311	0.00636695
202917_s_at	S100A8	-1.32102	6.37769	-3.65463	0.000653828	0.00636695
225695_at	SLC35F6	-0.469042	7.80794	-3.65403	0.000655022	0.00637161
210166_at	TLR5	-0.899347	6.65116	-3.6537	0.000655667	0.0063744
218663_at	NCAPG	0.628305	4.32425	3.65136	0.000660312	0.00640547
201714_at	TUBG1	0.494248	5.59676	3.65129	0.000660469	0.00640547
221790_s_at	LDLRAP1	0.484046	8.79212	3.65119	0.000660662	0.00640547
205432_at	OVGP1	0.411644	6.18599	3.65061	0.000661814	0.00641315
222460_s_at	FAM192A	-0.217587	8.2491	-3.65028	0.000662487	0.00641617
238449_at	SMG1P5	0.631687	6.42028	3.6482	0.000666642	0.00644589
227254_at	POU2F1	0.317208	5.46203	3.64823	0.000666595	0.00644589
1559018_at	PTPRE	-0.395919	6.89732	-3.64753	0.000668004	0.00644855
223114_at	COQ5	0.359663	7.73266	3.64419	0.000674773	0.00651037
36030_at	IFFO1	-0.289092	8.46574	-3.6435	0.000676178	0.0065204
206901_at	C19orf57	-0.238536	5.90676	-3.64269	0.000677825	0.00653273
225320_at	MCU	0.291732	6.67817	3.64202	0.0006792	0.00654245
232545_at	LRRC29	-0.2694	4.68461	-3.63822	0.000687016	0.00661416
1560499_at	C14orf64	0.340808	5.74641	3.63645	0.000690703	0.00663888
214038_at	CCL8	-0.987729	4.27604	-3.63593	0.000691791	0.00664575
201160_s_at	YBX3	-0.727054	7.89906	-3.63571	0.000692242	0.00664649
223307_at	CDCA3	0.713662	5.43031	3.63485	0.000694035	0.00666012
204033_at	TRIP13	0.517098	4.74585	3.63393	0.000695975	0.00667514
204875_s_at	GMDS	0.741856	5.94961	3.63315	0.000697597	0.00668349
207192_at	DNASE1L2	-0.239246	4.76018	-3.6321	0.000699818	0.00670117
211908_x_at	IGK	0.788173	5.66743	3.63042	0.000703358	0.00671868
207840_at	CD160	0.728076	6.75902	3.63078	0.000702593	0.00671868
226980_at	DEPDC1B	0.41995	3.3839	3.63034	0.000703535	0.00671868
210769_at	CNGB1	-0.327947	5.66443	-3.63041	0.000703392	0.00671868
212536_at	ATP11B	0.328517	6.91798	3.62601	0.000712773	0.00678869
221402_at	OR1F1	-0.279182	5.18485	-3.62601	0.000712764	0.00678869
210637_at	TACR1	-0.439065	4.51285	-3.62581	0.000713199	0.00678912
238823_at	FMNL3	-0.475102	5.96603	-3.62396	0.000717186	0.00681978
202481_at	DHRS3	-0.493612	7.13737	-3.62402	0.000717052	0.00681978
200678_x_at	GRN	-0.654743	8.33073	-3.62275	0.000719804	0.00684102
232357_at	TTLL9	-0.260315	4.70137	-3.62202	0.000721366	0.00685221
228943_at	MAP6	-0.270556	5.66958	-3.62142	0.000722678	0.00686101
237030_at	ACPP	-0.486659	5.4658	-3.61958	0.000726695	0.00688812
232340_at	MIATNB	0.37455	7.38973	3.619	0.000727959	0.00689371
223027_at	SNX9	-0.451742	7.08162	-3.61881	0.000728369	0.00689371
203758_at	CTSO	-0.358246	7.81947	-3.61806	0.000730016	0.0069049
239213_at	SERPINB1	-0.269499	8.55232	-3.61784	0.000730502	0.00690583
209368_at	EPHX2	0.417567	5.46589	3.61509	0.00073656	0.00695571
235614_at	TMEM151A	-0.357427	4.66739	-3.61266	0.000741963	0.0069993
227195_at	ZNF503	-0.841759	5.3567	-3.61283	0.0007416	0.0069993
228094_at	AMICA1	-0.402532	9.36442	-3.6115	0.000744565	0.00701641
201360_at	CST3	-0.55247	6.59424	-3.61112	0.000745416	0.00702072
219885_at	SLFN12	-0.639971	6.06443	-3.61071	0.000746327	0.00702558
228276_at	SAMD1	-0.277675	6.44778	-3.61007	0.000747759	0.00703162
218418_s_at	KANK2	-0.484414	5.41702	-3.60842	0.000751482	0.00705545
202838_at	FUCA1	-0.546697	7.35372	-3.60765	0.00075322	0.00706804
205603_s_at	DIAPH2	-0.431458	7.51457	-3.6069	0.000754925	0.00707874
209837_at	AP4M1	0.302427	5.15372	3.60579	0.000757432	0.00709634
218291_at	LAMTOR2	-0.44879	6.04801	-3.60543	0.00075825	0.00710027
213132_s_at	MCAT	0.339206	5.06013	3.60512	0.000758975	0.00710332
1553538_s_at	COX1	0.29874	13.5414	3.60493	0.000759408	0.00710364
201240_s_at	SPCS2	0.294734	8.98301	3.60391	0.000761734	0.00712166
214947_at	FAM105A	-0.499395	7.16861	-3.6025	0.000764959	0.0071443
224791_at	ASAP1	-0.279473	7.21103	-3.60203	0.000766045	0.00715069
223165_s_at	IP6K2	0.436466	5.33867	3.60111	0.000768148	0.00716656
241742_at	PRAM1	-0.716827	6.32237	-3.59841	0.00077441	0.00720987
1554739_at	IPP	0.376766	4.85504	3.59689	0.000777954	0.00723908
219714_s_at	CACNA2D3	-1.03896	7.08493	-3.59629	0.000779344	0.00724444
221209_s_at	OTOR	-0.290806	3.92094	-3.59597	0.000780085	0.00724755
203778_at	MANBA	-0.330321	8.06712	-3.5958	0.000780495	0.00724757
216105_x_at	PPP2R4	-0.263757	6.37047	-3.59456	0.000783393	0.00727069
201212_at	LGMN	-1.08801	6.78398	-3.5928	0.000787542	0.00730158
226684_at	ATG2B	0.269975	7.02464	3.59111	0.000791537	0.00733099
200630_x_at	SET	-0.241711	10.665	-3.58926	0.00079593	0.00736784
201258_at	RPS16	0.336661	9.43027	3.58861	0.000797503	0.00737856
206522_at	MGAM	-0.771073	5.49257	-3.58838	0.000798045	0.00737974
221188_s_at	CIDEB	-0.452261	6.04262	-3.58701	0.000801322	0.00740235
208299_at	CACNA1I	-0.345725	5.98932	-3.58631	0.000803006	0.00741406
214430_at	GLA	-0.577751	7.69218	-3.58557	0.000804792	0.0074267
206986_at	FGF18	-0.396238	4.81826	-3.58379	0.000809089	0.00746248
226059_at	TOMM40L	-0.433168	6.25632	-3.5835	0.000809805	0.00746522
218875_s_at	FBXO5	0.529814	5.88253	3.58107	0.000815696	0.00751564
209614_at	ADH1B	-0.300434	3.86333	-3.58068	0.000816666	0.00751829
228207_at	LOC100499489	-0.320569	5.25568	-3.58061	0.000816829	0.00751829
217436_x_at	HLA-J	0.357829	8.81794	3.57964	0.000819214	0.00753634
219132_at	PELI2	-0.447697	7.90192	-3.57891	0.000820996	0.00754883
210889_s_at	FCGR2B	-0.934847	7.76118	-3.57808	0.000823028	0.00756361
207281_x_at	VCX2	-0.320997	4.7846	-3.5765	0.000826933	0.00759166
202667_s_at	SLC39A7	0.382704	5.91879	3.57571	0.000828898	0.00760578
227717_at	ARHGEF37	-0.270411	5.01672	-3.57553	0.000829338	0.0076059
202779_s_at	UBE2S	0.440236	4.56482	3.57326	0.000835002	0.00763294
226249_at	SNX30	-0.381472	8.30131	-3.57334	0.000834785	0.00763294
238803_at	HECTD2	-0.688484	5.27997	-3.57327	0.000834962	0.00763294
209788_s_at	ERAP1	0.331471	6.52838	3.57274	0.000836283	0.00763419
223342_at	RRM2B	-0.468058	8.51731	-3.57223	0.000837575	0.00764207
222958_s_at	DEPDC1	0.501499	3.84442	3.57087	0.000840979	0.0076692
215594_at	ERV9-1	-0.333301	4.50127	-3.56976	0.000843763	0.00769065
210184_at	ITGAX	-0.68939	6.38775	-3.56655	0.00085191	0.00774903
230777_s_at	PRDM15	0.286815	6.11968	3.56421	0.000857886	0.00779144
242131_at	ATP6	0.30004	9.08531	3.56319	0.000860501	0.0078112
204483_at	ENO3	-0.430885	5.27861	-3.56189	0.00086385	0.00783761
223168_at	RHOU	-0.64962	6.17681	-3.56122	0.000865587	0.00784537
47560_at	LPHN1	0.343237	5.43374	3.5597	0.00086952	0.00786769
216327_s_at	SIGLEC8	-0.239141	3.89911	-3.55947	0.000870104	0.00786769
219664_s_at	DECR2	-0.340517	7.21074	-3.55941	0.000870259	0.00786769
218856_at	TNFRSF21	-0.839118	7.00005	-3.55988	0.000869056	0.00786769
210142_x_at	FLOT1	-0.378135	8.14401	-3.55691	0.000876772	0.00791853
222607_s_at	DIS3	0.418465	5.89854	3.55672	0.000877279	0.00791909
224793_s_at	TGFBR1	-0.418545	10.0626	-3.55477	0.000882397	0.00795721
217913_at	VPS4A	-0.31065	8.03123	-3.55378	0.000885009	0.00797674
219543_at	PBLD	-0.53499	4.70828	-3.55268	0.000887932	0.00799903
226702_at	CMPK2	-0.678313	8.9014	-3.55234	0.000888822	0.00800299
213927_at	MAP3K9	0.428741	4.56661	3.5518	0.000890246	0.00801177
1553840_a_at	CCDC149	-0.377144	5.11689	-3.55061	0.000893415	0.00802406
226063_at	VAV2	-0.582052	6.9538	-3.55074	0.00089307	0.00802406
210690_at	KLRC4	0.46952	4.5648	3.5493	0.000896922	0.00803933
239128_at	TMEM221	-0.250935	5.04547	-3.5496	0.00089611	0.00803933
207113_s_at	TNF	-0.404335	5.33483	-3.54937	0.000896719	0.00803933
211405_x_at	IFNA17	-0.277349	4.26995	-3.54696	0.000903194	0.00808741
240091_at	PSMA8	0.323772	4.59459	3.54644	0.000904605	0.00808917
215136_s_at	EXOSC8	0.260538	8.6575	3.54638	0.000904755	0.00808917
213122_at	TSPYL5	-0.605336	6.32927	-3.5466	0.000904162	0.00808917
219296_at	ZDHHC13	0.552581	6.85123	3.54578	0.000906372	0.00809956
222805_at	MANEA	0.697488	6.2344	3.54418	0.000910717	0.00812615
214629_x_at	RTN4	-0.243388	10.1151	-3.54341	0.0009128	0.00813299
204122_at	TYROBP	-0.952551	8.78871	-3.54332	0.000913033	0.00813299
204487_s_at	KCNQ1	-0.507482	6.90638	-3.54284	0.000914349	0.00813716
219593_at	SLC15A3	-0.62278	6.4917	-3.54254	0.00091515	0.00813716
223358_s_at	PDE7A	0.44159	7.73998	3.53987	0.000922482	0.00819826
231093_at	FCRL3	0.814333	8.61466	3.53929	0.000924053	0.00819993
231120_x_at	PKIB	-1.11098	6.32226	-3.53939	0.000923781	0.00819993
202763_at	CASP3	0.368096	7.6642	3.53686	0.000930785	0.00824323
209525_at	HDGFRP3	-0.486662	4.72596	-3.53686	0.000930774	0.00824323
201821_s_at	TIMM17A	0.331979	5.82488	3.53575	0.000933846	0.00826212
1556248_at	EIF1B-AS1	-0.297323	6.62472	-3.53477	0.000936592	0.00827932
1598_g_at	GAS6	-0.494176	6.76535	-3.53472	0.00093672	0.00827932
201249_at	SLC2A1	-0.210851	5.11154	-3.53259	0.000942685	0.00832791
241844_x_at	TMEM156	0.403087	5.26634	3.53101	0.000947118	0.00834223
231517_at	ZYG11A	0.322156	4.63681	3.5313	0.000946304	0.00834223
218831_s_at	FCGRT	-0.533855	6.75047	-3.53101	0.000947116	0.00834223
209053_s_at	WHSC1	0.339127	6.41873	3.53012	0.000949613	0.00836007
212835_at	FAM175B	0.448478	6.93408	3.52906	0.000952626	0.00838245
234573_at	LOC101929718	-0.345992	4.89685	-3.5286	0.000953927	0.00838705
231759_at	TAL2	-0.264752	4.9326	-3.52812	0.000955292	0.00839346
243038_at	RBM43	0.429489	6.11192	3.52754	0.00095695	0.00840388
212351_at	EIF2B5	-0.219307	6.47155	-3.52578	0.000961948	0.00843945
230166_at	KIAA1958	-0.296153	5.48245	-3.52477	0.000964857	0.00845664
1553043_a_at	CD300LF	-0.644988	5.63969	-3.52426	0.000966318	0.00846527
219407_s_at	LAMC3	0.294978	4.78413	3.52225	0.000972088	0.00850326
201242_s_at	ATP1B1	-0.748484	8.48187	-3.52238	0.000971724	0.00850326
213350_at	RPS11	-0.890824	10.6505	-3.52244	0.000971553	0.00850326
217264_s_at	SCNN1A	-0.268177	4.89416	-3.52149	0.000974298	0.00851179
210659_at	CMKLR1	-0.614674	5.37594	-3.52126	0.000974976	0.00851179
222453_at	CYBRD1	-0.691028	5.35596	-3.52135	0.000974703	0.00851179
218825_at	EGFL7	-0.281245	4.51329	-3.5206	0.000976874	0.00852266
226181_at	TUBE1	0.640738	6.75062	3.52013	0.000978251	0.00852757
209774_x_at	CXCL2	-1.23331	4.26566	-3.51997	0.000978699	0.00852757
224753_at	CDCA5	0.365544	5.891	3.51893	0.000981728	0.00854978
206387_at	CDX2	-0.31306	5.04559	-3.51845	0.00098314	0.00855788
202007_at	NID1	-0.167471	3.29716	-3.51747	0.000985995	0.00857353
224304_x_at	NIN	0.250207	6.07391	3.51667	0.000988343	0.00858638
229116_at	CNKSR2	0.569308	4.99041	3.51582	0.000990831	0.00860354
217846_at	QARS	-0.334504	9.89543	-3.51567	0.000991284	0.00860354
205733_at	BLM	0.449927	6.44877	3.51525	0.000992511	0.00860389
214623_at	FBXW4P1	0.422982	5.87659	3.515	0.000993246	0.00860389
219889_at	FRAT1	-0.334993	6.65044	-3.515	0.000993259	0.00860389
212658_at	LHFPL2	-0.926791	6.6444	-3.51504	0.000993137	0.00860389
204208_at	RNGTT	0.31226	6.33617	3.51429	0.000995341	0.00861773
217716_s_at	SEC61A1	0.338341	6.96978	3.51362	0.000997334	0.0086266
226792_s_at	KIFC2	-0.30095	7.20865	-3.51292	0.000999406	0.00862776
213056_at	FRMD4B	-0.638642	8.30983	-3.51299	0.000999204	0.00862776
225946_at	RASSF8	-0.795288	4.56031	-3.51321	0.000998547	0.00862776
210644_s_at	LAIR1	-0.443998	6.70506	-3.51233	0.00100115	0.00863858
235644_at	CCDC138	0.354576	5.65366	3.51146	0.00100375	0.00865265
209501_at	CDR2	0.412174	9.67714	3.51042	0.00100683	0.00867083
204092_s_at	AURKA	0.589735	5.79042	3.50886	0.00101152	0.00870699
235492_at	RNF217	-0.729702	5.06406	-3.50865	0.00101213	0.00870806
219947_at	CLEC4A	-0.67042	7.93282	-3.50798	0.00101415	0.00872122
232532_at	QRICH2	0.28319	4.53647	3.50778	0.00101477	0.00872231
205394_at	CHEK1	0.327771	4.54141	3.50735	0.00101606	0.00872919
227484_at	SRGAP1	-0.524385	4.64594	-3.50704	0.00101699	0.00873298
225731_at	ANKRD50	-0.47406	4.6862	-3.50657	0.00101842	0.00873723
215948_x_at	ZMYM5	0.363727	6.29446	3.50615	0.00101966	0.00874328
38964_r_at	WAS	-0.30644	9.91383	-3.50573	0.00102095	0.00875006
223785_at	FANCI	0.349218	5.85115	3.50253	0.00103068	0.00881226
212733_at	KIAA0226	-0.220842	7.22965	-3.50154	0.00103369	0.00882952
206031_s_at	USP5	-0.316631	6.17054	-3.50096	0.00103546	0.00884042
213170_at	GPX7	0.497721	6.4522	3.49981	0.00103901	0.00886126
209361_s_at	PCBP4	-0.291365	6.47744	-3.49996	0.00103855	0.00886126
227579_at	FER	-0.428944	6.05019	-3.49968	0.0010394	0.00886126
225639_at	SKAP2	-0.541869	7.30036	-3.49718	0.00104713	0.00891861
204641_at	NEK2	0.438735	3.72191	3.49653	0.00104914	0.00893147
244485_at	HLA-DPB1	-0.528794	9.65912	-3.49454	0.00105534	0.00897999
208492_at	RFXAP	0.35549	5.59169	3.49362	0.00105822	0.00899157
226672_s_at	HDAC10	-0.244339	5.67968	-3.49363	0.0010582	0.00899157
1569517_at	LOC646482	-0.332589	4.14156	-3.49382	0.0010576	0.00899157
229761_at	LOC440173	-0.270938	4.1437	-3.49295	0.00106032	0.00899655
200789_at	ECH1	0.352183	8.21421	3.49263	0.00106133	0.00900079
200663_at	CD63	-0.609631	9.80945	-3.49201	0.00106329	0.00901316
203304_at	BAMBI	-0.307101	3.53451	-3.49046	0.00106816	0.00905016
1552261_at	WFDC2	-0.300113	4.15842	-3.4889	0.00107311	0.00908772
210137_s_at	DCTD	0.327726	7.44017	3.48858	0.00107412	0.009092
214733_s_at	YIPF1	0.282788	7.48664	3.48764	0.00107713	0.0091131
213975_s_at	LYZ	-1.23121	9.38509	-3.48737	0.00107796	0.00911583
211750_x_at	TUBA1C	-0.381576	10.8225	-3.48692	0.00107942	0.0091238
202522_at	PITPNB	-0.217582	11.1096	-3.48557	0.00108373	0.00915591
214369_s_at	RASGRP2	-0.244099	6.59136	-3.48481	0.00108616	0.00915902
229507_at	FAM212A	-0.327587	5.96216	-3.48492	0.00108582	0.00915902
228416_at	ACVR2A	-0.466221	7.53992	-3.48501	0.00108553	0.00915902
230422_at	FPR3	-0.722775	5.82756	-3.48489	0.0010859	0.00915902
228210_at	NXPH3	-0.325118	5.40138	-3.4843	0.00108782	0.00916434
211372_s_at	IL1R2	-0.923806	7.24555	-3.48441	0.00108744	0.00916434
219493_at	SHCBP1	1.02478	5.36314	3.48378	0.00108946	0.00917383
1554201_at	CABP4	-0.276886	6.48567	-3.48324	0.00109122	0.00918431
203358_s_at	EZH2	0.653187	7.74223	3.48218	0.00109465	0.00920638
218006_s_at	ZNF22	0.367063	8.06498	3.48201	0.00109517	0.00920638
211754_s_at	SLC25A17	0.337046	7.33213	3.48181	0.00109584	0.00920638
204266_s_at	CHKA	-0.33075	5.2126	-3.48179	0.00109591	0.00920638
200827_at	PLOD1	-0.458769	4.96476	-3.48133	0.00109739	0.00921449
222838_at	SLAMF7	0.652829	7.12693	3.48032	0.00110067	0.00923768
231944_at	ERO1LB	0.342539	6.81675	3.47938	0.00110373	0.00925458
204336_s_at	RGS19	-0.328527	8.16491	-3.4794	0.00110366	0.00925458
214214_s_at	C1QBP	0.416649	8.45499	3.47921	0.00110428	0.00925484
224819_at	TCEAL8	0.584769	6.515	3.47833	0.00110716	0.00926587
241793_at	MSS51	0.345094	4.34946	3.47842	0.00110687	0.00926587
221685_s_at	SPDL1	0.620741	6.14317	3.47665	0.00111266	0.00929879
212883_at	APOE	-0.694575	5.82108	-3.4749	0.00111844	0.00933833
228885_at	MAMDC2	-0.70832	3.46828	-3.47471	0.00111907	0.00933921
217793_at	RAB11B	-0.241552	6.56106	-3.47409	0.00112112	0.00934754
226210_s_at	MEG3	-0.283281	4.13815	-3.47418	0.00112082	0.00934754
237461_at	NLRP7	0.514045	5.12978	3.47314	0.00112427	0.00936942
207067_s_at	HDC	-0.307469	4.43468	-3.47181	0.00112869	0.00939747
206271_at	TLR3	-0.84748	4.96819	-3.47002	0.00113467	0.00943403
1569108_a_at	ZNF589	0.292077	5.11057	3.46977	0.0011355	0.00943653
1554271_a_at	CENPL	0.322158	5.01755	3.46799	0.00114145	0.00946945
229560_at	TLR8	-0.727957	6.321	-3.46763	0.00114267	0.009474
204872_at	TLE4	0.301063	6.5235	3.46581	0.00114884	0.00951626
226292_at	CAPN5	-0.2675	4.71707	-3.46562	0.00114949	0.00951724
228184_at	DISP1	-0.327609	5.60769	-3.46485	0.0011521	0.0095344
221538_s_at	PLXNA1	-0.268737	6.90856	-3.46466	0.00115273	0.00953523
211498_s_at	NKX3-1	-0.296507	4.57725	-3.46428	0.00115403	0.00954155
237379_at	PHRF1	0.497997	5.62694	3.464	0.00115496	0.00954244
239989_at	CNTLN	-0.48241	4.21163	-3.46393	0.00115521	0.00954244
219512_at	DSN1	0.323588	5.83879	3.46234	0.00116063	0.00958272
240413_at	PYHIN1	0.656185	7.96333	3.46202	0.00116173	0.0095829
231497_at	ZBTB20-AS1	0.331074	5.4497	3.46204	0.00116166	0.0095829
221597_s_at	TMEM208	0.297532	7.56089	3.46183	0.00116239	0.00958392
225706_at	GLCCI1	0.393604	8.27148	3.46139	0.00116391	0.00959201
243284_at	AAGAB	0.580228	5.28493	3.45929	0.00117111	0.00964688
AFFX-HUMRGE/M10098_5_at	LINC00273	0.8781	12.2891	3.45866	0.0011733	0.00965471
213103_at	STARD13	-0.733103	5.52797	-3.45855	0.00117369	0.00965471
215130_s_at	IQCK	0.287007	4.26052	3.4579	0.00117592	0.00966863
228516_at	CDAN1	0.387368	6.7435	3.45535	0.00118479	0.0097236
201048_x_at	RAB6A	0.307751	4.67914	3.45516	0.00118545	0.00972449
228685_at	IL17RA	-0.287547	7.80586	-3.4527	0.00119406	0.00978159
206451_at	TBCCD1	0.316626	6.84731	3.45198	0.00119658	0.00979327
224975_at	NFIA	-0.352644	5.48021	-3.45208	0.00119626	0.00979327
234907_x_at	POLB	0.259678	6.43265	3.45108	0.00119977	0.00981486
201700_at	CCND3	0.410783	8.1352	3.45075	0.00120095	0.00981544
201380_at	CRTAP	-0.406235	7.42532	-3.45075	0.00120094	0.00981544
204236_at	FLI1	0.205774	6.03531	3.44982	0.00120424	0.00983587
211395_x_at	FCGR2C	-0.649869	7.00978	-3.44973	0.00120455	0.00983587
221009_s_at	ANGPTL4	-0.237151	5.11188	-3.4492	0.00120641	0.00984655
222900_at	NRIP3	-0.274751	5.55548	-3.44849	0.00120895	0.00986271
225185_at	MRAS	-0.369959	5.48383	-3.44759	0.00121215	0.00987182
209572_s_at	EED	0.466959	7.79097	3.44713	0.0012138	0.00987971
205698_s_at	MAP2K6	0.469314	6.82624	3.44663	0.00121556	0.009885
227922_x_at	LOC441124	0.351958	6.21864	3.44678	0.00121505	0.009885
225671_at	SPNS2	-0.389578	5.49517	-3.444	0.00122503	0.00995284
214746_s_at	ZNF467	-0.454546	6.01555	-3.44408	0.00122473	0.00995284
231643_s_at	CMIP	-0.310176	6.09868	-3.44364	0.0012263	0.00995688
242832_at	PER1	-0.448978	6.44018	-3.44355	0.00122664	0.00995688
207199_at	TERT	-0.394699	5.3039	-3.44337	0.00122728	0.00995756
229740_at	SMIM5	-0.413674	6.85717	-3.44312	0.0012282	0.00996049
206102_at	GINS1	0.753674	5.44009	3.44249	0.00123047	0.00997428
242021_at	XBP1	0.257835	6.68094	3.44132	0.0012347	0.00999498
228174_at	SCAI	0.406586	5.86785	3.44096	0.001236	0.0100009
1559139_at	NOC2L	0.492776	4.6374	3.43827	0.00124582	0.0100621
203427_at	ASF1A	0.478329	8.34898	3.43839	0.00124538	0.0100621
236604_at	BAHCC1	-0.249135	4.92167	-3.43835	0.00124554	0.0100621
201507_at	PFDN1	-0.332526	7.47542	-3.43686	0.00125097	0.0100929
201642_at	IFNGR2	-0.612352	8.2133	-3.43676	0.00125134	0.0100929
208677_s_at	BSG	0.451482	6.36996	3.43572	0.00125519	0.0101057
227185_at	C1orf233	-0.299365	5.55403	-3.43572	0.00125519	0.0101057
201247_at	SREBF2	-0.205913	7.18716	-3.43514	0.00125731	0.0101181
213608_s_at	SRRD	0.318429	6.21711	3.43392	0.00126184	0.01015
230608_at	TSACC	0.318708	4.29889	3.43284	0.00126582	0.0101719
218176_at	MAGEF1	-0.391085	7.07138	-3.432	0.00126895	0.0101888
214523_at	CEBPE	-0.317785	4.75631	-3.43159	0.00127049	0.010192
230875_s_at	ATP11A	-0.224538	5.8603	-3.43115	0.00127212	0.0102004
201594_s_at	PPP4R1	-0.259435	9.797	-3.42974	0.0012774	0.0102281
225605_at	TP53I13	-0.309669	6.60693	-3.42962	0.00127787	0.0102281
228161_at	RAB32	-0.398849	5.37361	-3.42995	0.00127662	0.0102281
1556316_s_at	MIF-AS1	-0.416921	6.52318	-3.42969	0.0012776	0.0102281
209428_s_at	ZFPL1	0.3822	5.96376	3.42939	0.00127872	0.0102289
209687_at	CXCL12	-0.797696	4.96838	-3.42914	0.00127965	0.0102289
208828_at	POLE3	0.574175	7.96578	3.42874	0.00128115	0.010236
208886_at	H1F0	-0.889172	6.57271	-3.42827	0.00128291	0.0102455
208040_s_at	MYBPC3	-0.276416	6.4681	-3.42811	0.00128353	0.0102458
1564150_a_at	C12orf79	0.607612	4.96	3.42671	0.00128881	0.0102833
241453_at	PTK2	-0.348403	5.26781	-3.42635	0.00129017	0.0102896
217726_at	COPZ1	0.358115	8.56178	3.42269	0.00130409	0.0103959
208439_s_at	FCN2	-0.213224	4.66598	-3.42219	0.00130601	0.0104044
228385_at	DDX59	0.233573	7.49924	3.4216	0.00130825	0.0104151
209405_s_at	FAM3A	-0.344991	6.30814	-3.42134	0.00130927	0.0104185
232807_at	FAM131A	-0.241681	5.74029	-3.42087	0.00131106	0.0104282
213633_at	SH3BP1	-0.324922	5.98608	-3.42041	0.00131285	0.0104284
202812_at	GAA	-0.446021	6.3504	-3.42044	0.0013127	0.0104284
235900_at	SPNS3	-0.258051	5.14733	-3.41951	0.0013163	0.0104476
238756_at	GAS2L3	-0.962785	5.30982	-3.41849	0.00132024	0.0104684
33778_at	TBC1D22A	-0.262045	7.56868	-3.41558	0.00133154	0.0105533
202831_at	GPX2	0.26595	4.04819	3.41452	0.00133567	0.0105813
202946_s_at	BTBD3	-0.796669	5.97645	-3.41373	0.00133879	0.0105966
219261_at	C7orf26	0.390897	7.58982	3.41296	0.0013418	0.0106157
206586_at	CNR2	0.242803	4.79609	3.41271	0.00134277	0.0106158
222241_at	MVB12B	-0.261967	6.06266	-3.41265	0.001343	0.0106158
208640_at	RAC1	-0.395739	9.11922	-3.41217	0.00134488	0.010626
213473_at	BRAP	0.325111	6.30192	3.41017	0.00135281	0.0106791
228834_at	TOB1	-0.407679	11.3815	-3.40964	0.0013549	0.0106846
1564921_at	KRTAP13-1	-0.252627	5.08146	-3.40925	0.00135643	0.0106887
210109_at	SND1-IT1	0.359279	7.0203	3.40892	0.00135776	0.0106905
201462_at	SCRN1	-0.609535	7.31977	-3.40889	0.00135786	0.0106905
224461_s_at	AIFM2	0.4112	5.20969	3.40788	0.00136189	0.010708
223511_at	SPRTN	0.361178	4.13145	3.40651	0.00136735	0.0107419
223067_at	CWC15	-0.392168	9.35326	-3.40597	0.00136953	0.0107507
215146_s_at	TTC28	-0.402036	5.10813	-3.40592	0.00136973	0.0107507
215489_x_at	HOMER3	-0.442143	5.18934	-3.40522	0.0013725	0.0107677
201693_s_at	EGR1	-0.908691	7.42489	-3.40467	0.00137471	0.0107755
206115_at	EGR3	-1.02039	5.62307	-3.40471	0.00137457	0.0107755
223890_at	PRO1082	0.25327	3.67442	3.40355	0.00137925	0.0108016
205244_s_at	SLC13A3	-0.329838	5.27232	-3.40369	0.00137869	0.0108016
220574_at	SEMA6D	-0.256383	3.89015	-3.40303	0.00138135	0.0108133
228532_at	C1orf162	-0.57433	8.37833	-3.40236	0.00138405	0.0108297
205239_at	AREG	-1.12228	8.50185	-3.40186	0.00138609	0.0108361
220307_at	CD244	-0.446595	6.24327	-3.3996	0.00139525	0.0109029
221921_s_at	CADM3	-0.331894	5.04598	-3.39844	0.0014	0.0109257
205130_at	MOK	-0.374047	4.80334	-3.39847	0.00139985	0.0109257
220336_s_at	GP6	-0.194656	3.66376	-3.39764	0.00140327	0.0109463
1553928_at	ELMOD2	0.292747	5.28724	3.39708	0.00140558	0.0109476
219686_at	STK32B	-0.279504	4.65133	-3.39701	0.00140584	0.0109476
203070_at	SEMA3B	-0.284673	4.00648	-3.39669	0.00140717	0.010948
200871_s_at	PSAP	-0.634307	9.85194	-3.39599	0.00141002	0.0109654
218593_at	RBM28	0.289378	7.32943	3.39364	0.00141976	0.0110363
219424_at	EBI3	-0.385745	5.45819	-3.39281	0.00142321	0.0110583
243849_at	TMEM37	-0.290013	5.02979	-3.39264	0.00142389	0.0110588
235417_at	SPOCD1	-0.246523	5.11413	-3.39157	0.00142834	0.0110788
238515_at	NUDT16	-0.306433	4.97608	-3.39097	0.00143086	0.0110935
227234_at	IPO5P1	0.393779	5.29015	3.39074	0.00143183	0.0110962
203765_at	GCA	-0.670453	8.64298	-3.39035	0.00143345	0.011104
231046_at	LINC01023	-0.236513	4.01446	-3.38987	0.00143545	0.0111146
201925_s_at	CD55	-0.392833	8.88024	-3.38935	0.00143762	0.0111266
201768_s_at	CLINT1	0.420484	5.63412	3.38889	0.00143958	0.0111369
212436_at	TRIM33	0.319047	5.66311	3.38803	0.00144319	0.0111551
224906_at	ANO6	-0.325371	9.23299	-3.38807	0.00144303	0.0111551
206881_s_at	LILRA3	-0.478915	5.7004	-3.38772	0.0014445	0.0111604
1554476_x_at	ZNF808	0.285201	3.9937	3.38746	0.00144558	0.0111607
201351_s_at	YME1L1	0.351777	7.78084	3.38678	0.00144847	0.0111668
234310_s_at	SUSD2	-0.290756	5.74447	-3.38691	0.0014479	0.0111668
201809_s_at	ENG	-0.617753	6.52032	-3.38691	0.00144791	0.0111668
243961_at	LOC100505622	0.225094	4.30714	3.38567	0.00145314	0.011198
201705_at	PSMD7	-0.316397	8.46152	-3.38534	0.00145453	0.0112038
230769_at	DENND2C	0.308405	4.53236	3.38471	0.00145724	0.011215
226430_at	RELL1	-0.398512	9.7737	-3.38484	0.00145669	0.011215
1563483_at	LINC00869	0.335886	4.93011	3.38416	0.00145955	0.0112279
202330_s_at	UNG	0.495426	6.66578	3.38399	0.0014603	0.0112289
220066_at	NOD2	-0.515815	7.47142	-3.38321	0.00146361	0.0112427
221581_s_at	LAT2	-0.610419	7.14645	-3.38331	0.0014632	0.0112427
223185_s_at	BHLHE41	-0.816855	6.608	-3.38312	0.00146399	0.0112427
232633_at	XRCC5	0.43539	5.13372	3.37868	0.00148303	0.0113595
1554696_s_at	TYMS	0.718483	5.86372	3.37807	0.00148571	0.0113751
233432_at	LINC00598	-0.263011	4.34285	-3.37561	0.00149637	0.0114469
218302_at	PSENEN	0.517138	6.00092	3.37541	0.00149723	0.0114486
221324_at	TAS2R1	-0.233587	4.89827	-3.3746	0.00150077	0.0114707
219181_at	LIPG	-0.664232	3.5428	-3.37432	0.00150201	0.0114752
244712_at	MEX3D	-0.233076	3.64783	-3.37236	0.00151059	0.011522
213385_at	CHN2	-0.642179	7.28852	-3.37249	0.00151001	0.011522
1570352_at	ATM	0.48767	5.27999	3.36949	0.00152326	0.0116126
203185_at	RASSF2	-0.40073	9.33662	-3.36779	0.0015308	0.0116601
223944_at	NLRP12	-0.315216	5.33261	-3.36516	0.00154257	0.0117398
235829_at	CAHM	-0.333705	3.89599	-3.36427	0.00154654	0.0117599
228939_at	OAF	-0.23854	5.75125	-3.36297	0.00155244	0.0117997
202556_s_at	MCRS1	0.434272	6.17388	3.36249	0.00155459	0.011811
1554175_at	CD300LB	-0.282036	5.28511	-3.3612	0.00156042	0.0118503
213702_x_at	ASAH1	-0.478834	9.46086	-3.36047	0.00156375	0.0118705
228691_at	BICD1	0.349796	5.74343	3.35994	0.00156613	0.0118787
212906_at	GRAMD1B	-0.314391	7.19686	-3.35979	0.00156683	0.0118787
224937_at	PTGFRN	-0.324478	4.54497	-3.35959	0.00156773	0.0118804
224608_s_at	VPS25	0.33003	6.9571	3.35799	0.00157502	0.0119222
215274_at	SLC12A3	-0.277276	5.02523	-3.358	0.001575	0.0119222
209948_at	KCNMB1	-0.284129	4.14397	-3.35794	0.00157525	0.0119222
202847_at	PCK2	-0.29427	7.07004	-3.3568	0.0015805	0.0119518
1555041_a_at	NAGA	-0.430294	6.94583	-3.35657	0.00158157	0.0119548
222680_s_at	DTL	0.615953	4.44792	3.35528	0.00158747	0.0119844
206255_at	BLK	0.610772	5.14719	3.35474	0.00159	0.0119901
224831_at	CPEB4	0.282418	6.88948	3.35472	0.00159009	0.0119901
238739_at	IPMK	-0.558849	6.854	-3.35467	0.00159028	0.0119901
239695_at	JAK1	0.500421	7.19144	3.3537	0.00159478	0.0120189
201015_s_at	JUP	-0.38675	5.67727	-3.35353	0.00159555	0.0120196
235171_at	LOC100505501	0.588011	6.07999	3.35304	0.00159786	0.0120276
204247_s_at	CDK5	0.399021	4.97089	3.35301	0.00159796	0.0120276
221599_at	AAMDC	-0.444177	6.81587	-3.35273	0.0015993	0.0120326
203987_at	FZD6	0.534552	4.16947	3.3522	0.00160175	0.0120358
203145_at	SPAG5	0.333826	5.81819	3.35247	0.00160046	0.0120358
208891_at	DUSP6	-0.801455	6.90242	-3.35202	0.00160257	0.0120369
221004_s_at	ITM2C	0.454832	7.90279	3.35062	0.00160908	0.0120756
243372_at	HSPD1	0.266567	6.81702	3.35071	0.00160867	0.0120756
226452_at	PDK1	0.346078	6.60217	3.35008	0.00161161	0.0120809
230708_at	PRICKLE1	0.261477	4.55426	3.35017	0.00161121	0.0120809
222717_at	SDPR	-0.255423	3.88032	-3.34986	0.00161264	0.0120819
219505_at	CECR1	-0.360054	10.563	-3.34923	0.00161562	0.012089
227140_at	INHBA	-0.709891	4.1749	-3.34941	0.00161477	0.012089
203174_s_at	ARFRP1	-0.283806	6.76365	-3.34537	0.00163377	0.0122043
1556021_at	GPR180	0.474121	5.49838	3.34408	0.00163993	0.01224
202533_s_at	DHFR	0.29926	5.81205	3.34316	0.00164428	0.0122673
239412_at	IRF5	-0.557473	6.96393	-3.34276	0.00164621	0.0122766
218987_at	ATF7IP	0.45228	7.96403	3.3425	0.00164741	0.0122788
216604_s_at	SLC7A8	-0.53218	5.2643	-3.34182	0.00165067	0.0122841
1563229_at	DLEU2	0.387356	4.87626	3.3402	0.00165845	0.0123369
209902_at	ATR	0.379227	8.15559	3.34004	0.0016592	0.0123373
208007_at	CES3	-0.282671	4.09256	-3.3384	0.00166712	0.0123785
209238_at	STX3	-0.450914	6.67925	-3.33831	0.00166753	0.0123785
202087_s_at	CTSL	-0.760629	8.32044	-3.33813	0.0016684	0.0123798
1561500_at	CTU2	-0.241369	4.93041	-3.33782	0.00166991	0.0123807
224764_at	ARHGAP21	-0.352145	7.25009	-3.33785	0.00166977	0.0123807
218876_at	TPPP3	-0.266547	4.49942	-3.33722	0.00167285	0.0123899
209305_s_at	GADD45B	-0.368619	6.63578	-3.33732	0.00167232	0.0123899
236248_x_at	TADA2B	-0.365451	9.17522	-3.33647	0.00167646	0.0124086
1554082_a_at	NOL9	0.321814	7.31048	3.33175	0.00169951	0.012543
242260_at	MATR3	0.606562	5.49792	3.33097	0.00170337	0.0125659
229461_x_at	NEGR1	0.315632	3.13298	3.32803	0.0017179	0.012647
206580_s_at	EFEMP2	-0.318829	5.27598	-3.32804	0.00171786	0.012647
206656_s_at	APMAP	-0.350795	6.91085	-3.32755	0.00172031	0.0126594
238846_at	TNFRSF11A	-0.705146	5.17543	-3.32721	0.001722	0.0126667
225775_at	TSPAN33	-0.58256	7.59404	-3.32699	0.00172308	0.0126693
225396_at	RBBP4	0.29131	7.2659	3.32566	0.00172972	0.0127091
239580_at	GUCY1A3	-0.458085	4.90417	-3.32562	0.00172991	0.0127091
219332_at	MICALL2	-0.191268	5.14474	-3.32389	0.00173858	0.0127676
206295_at	IL18	-0.865559	5.08224	-3.323	0.00174306	0.0127951
218760_at	COQ6	0.346108	6.26462	3.32231	0.00174653	0.0128153
218010_x_at	PPDPF	-0.298844	5.98302	-3.32156	0.00175033	0.0128379
212489_at	COL5A1	-0.524218	4.53656	-3.32108	0.00175277	0.0128505
244490_at	LINC01355	0.365911	4.88618	3.3207	0.00175467	0.0128591
200052_s_at	ILF2	0.498204	8.36919	3.32028	0.00175682	0.0128629
225327_at	FAM214A	0.37776	9.20403	3.32018	0.00175734	0.0128629
208203_x_at	KIR2DS5	-0.298436	5.68692	-3.32024	0.00175701	0.0128629
202250_s_at	DCAF8	0.272301	6.55704	3.31971	0.00175972	0.0128749
224807_at	GRAMD1A	0.292463	6.70124	3.31917	0.00176244	0.0128896
210343_s_at	SLC22A6	-0.30389	4.466	-3.31774	0.00176973	0.0129322
204168_at	MGST2	-0.491581	7.62872	-3.31781	0.0017694	0.0129322
231149_s_at	ULK4	0.695292	5.88585	3.31754	0.00177078	0.0129346
203675_at	NUCB2	0.444584	7.71159	3.31613	0.00177799	0.0129766
229699_at	LOC100129550	-0.517633	9.19616	-3.31528	0.00178234	0.013003
223405_at	NPL	-0.758438	6.01194	-3.31503	0.00178364	0.0130072
208200_at	IL1A	0.561064	5.19364	3.31402	0.00178886	0.0130358
240115_at	LOC100286925	-0.382871	4.96037	-3.31385	0.00178976	0.0130358
223343_at	MS4A7	-0.965663	6.34785	-3.31398	0.00178909	0.0130358
243523_at	LOC100128644	-0.263285	4.22612	-3.31283	0.001795	0.0130686
220560_at	C11orf21	-0.226378	6.26452	-3.31238	0.00179735	0.013075
203537_at	PRPSAP2	0.345968	9.0068	3.31173	0.0018007	0.0130887
225858_s_at	XIAP	0.238096	6.61611	3.31184	0.00180012	0.0130887
231697_s_at	VMP1	-0.37471	7.45931	-3.31063	0.00180642	0.0131196
223795_at	TSPAN10	-0.251665	5.5878	-3.30912	0.00181434	0.013161
226552_at	IER5L	-0.612093	5.65315	-3.30855	0.0018173	0.0131771
204374_s_at	GALK1	-0.223513	4.16954	-3.30774	0.00182156	0.0132026
203695_s_at	DFNA5	-0.968583	5.98565	-3.30663	0.00182741	0.0132396
215511_at	TCF20	-0.179052	6.51247	-3.30522	0.00183483	0.0132772
244617_at	GPR26	-0.296249	5.00807	-3.3054	0.0018339	0.0132772
1552386_at	GAPT	-0.76525	7.45462	-3.30157	0.00185422	0.0134011
225724_at	FLJ31306	0.365075	7.44216	3.3012	0.00185618	0.013406
223332_x_at	RNF126	0.296272	6.07785	3.30116	0.0018564	0.013406
1554179_s_at	LYNX1	-0.213599	5.62625	-3.30083	0.0018582	0.0134135
228412_at	LOC643072	-0.287983	4.03841	-3.30067	0.00185906	0.0134144
239135_at	CPPED1	-0.46534	6.21561	-3.2974	0.00187661	0.0135245
211977_at	GPR107	-0.290022	6.63222	-3.29702	0.0018787	0.0135341
241018_at	TMEM59	0.728704	5.44245	3.29592	0.00188466	0.0135716
235347_at	LRCH3	0.334511	7.02772	3.29555	0.00188667	0.01358
210276_s_at	TRIOBP	-0.1857	6.57093	-3.29466	0.00189151	0.0135989
208176_at	DUX1	-0.262239	5.86833	-3.29376	0.00189637	0.0136173
205236_x_at	SOD3	-0.376115	6.20785	-3.29361	0.0018972	0.0136177
204858_s_at	TYMP	-0.450801	5.67794	-3.29305	0.00190027	0.0136343
232230_at	LINC00263	0.245527	3.5168	3.29171	0.00190764	0.0136761
201756_at	RPA2	0.367952	8.92002	3.29125	0.00191012	0.0136829
224220_x_at	TRPC4	-0.2324	4.86591	-3.29018	0.00191602	0.0137197
226820_at	ZNF362	-0.34547	8.8738	-3.29001	0.00191695	0.0137208
217127_at	CTH	0.400417	4.03025	3.28966	0.00191891	0.0137259
205987_at	CD1C	-0.751427	10.3554	-3.2896	0.00191921	0.0137259
1556033_at	LINC01138	0.32976	7.30961	3.28912	0.00192187	0.0137395
204717_s_at	SLC29A2	0.284304	4.56701	3.28866	0.00192441	0.0137437
212683_at	SLC25A44	-0.254354	7.69683	-3.28762	0.00193019	0.0137437
231463_at	CNTD1	-0.280579	4.57031	-3.28801	0.001928	0.0137437
225147_at	CYTH3	-0.314563	7.25282	-3.28816	0.00192719	0.0137437
212724_at	RND3	-1.09309	5.18641	-3.28854	0.00192506	0.0137437
235682_s_at	HSPB7	-0.235088	4.09671	-3.28725	0.00193225	0.0137529
220055_at	ZNF287	0.338812	3.89478	3.28691	0.0019341	0.0137532
226508_at	PHC3	0.261678	6.7326	3.28683	0.00193454	0.0137532
210052_s_at	TPX2	0.513398	4.31172	3.28642	0.00193686	0.0137582
226312_at	RICTOR	0.386668	7.71537	3.28654	0.00193616	0.0137582
218793_s_at	SCML1	-0.430124	6.40051	-3.2852	0.00194363	0.0137953
205767_at	EREG	-0.290865	3.37962	-3.28486	0.00194552	0.0138032
205521_at	EXOG	0.389707	6.13891	3.28421	0.0019492	0.0138077
237033_at	FAM159A	0.279356	5.1497	3.28445	0.00194786	0.0138077
231054_at	SPACA4	-0.250856	5.10357	-3.2842	0.00194926	0.0138077
210243_s_at	B4GALT3	0.336893	7.64458	3.28348	0.0019533	0.0138253
217478_s_at	HLA-DMA	-0.676915	9.89788	-3.28358	0.00195271	0.0138253
206113_s_at	RAB5A	0.465429	5.63933	3.28289	0.0019566	0.0138322
221741_s_at	YTHDF1	-0.303251	10.461	-3.28293	0.00195638	0.0138322
234617_at	OR52D1	-0.255169	4.74037	-3.28208	0.00196114	0.0138521
215017_s_at	FNBP1L	-0.988621	5.51992	-3.28197	0.00196176	0.0138521
221521_s_at	GINS2	0.423806	5.12179	3.28158	0.00196394	0.0138619
204091_at	PDE6D	0.256845	6.77195	3.28145	0.00196469	0.0138619
208649_s_at	VCP	0.364581	8.56268	3.28108	0.00196681	0.0138658
230249_at	KHDRBS3	-0.639561	4.29029	-3.28113	0.00196653	0.0138658
222077_s_at	RACGAP1	0.468596	7.78375	3.27984	0.0019738	0.0138987
209350_s_at	GPS2	0.350511	7.43876	3.27984	0.00197382	0.0138987
219432_at	EVC	0.295078	4.5105	3.27999	0.00197292	0.0138987
234864_s_at	TRPM6	-0.211574	4.3384	-3.27908	0.00197811	0.0139136
227482_at	ADCK1	-0.293446	6.18715	-3.27871	0.00198022	0.0139217
47571_at	ZNF236	0.387318	7.10742	3.27815	0.00198339	0.013922
214285_at	FABP3	-0.50083	4.12983	-3.27739	0.00198774	0.0139471
213261_at	TRANK1	0.374677	5.81966	3.27716	0.00198904	0.0139494
204856_at	B3GNT3	-0.254986	5.79814	-3.27699	0.00198999	0.0139494
1555404_a_at	DUOXA1	-0.250546	5.02386	-3.27596	0.0019959	0.0139823
228782_at	SCGB3A2	-0.209221	3.47869	-3.27542	0.00199901	0.0139879
222856_at	APLN	-0.266152	5.40412	-3.27546	0.00199875	0.0139879
221990_at	PAX8	-0.28434	5.32167	-3.27541	0.00199906	0.0139879
241035_s_at	TMEM161B-AS1	0.309634	6.11966	3.27496	0.00200165	0.0140005
212538_at	DOCK9	0.520424	7.27896	3.27384	0.00200805	0.0140398
1553768_a_at	DCBLD1	-0.326555	5.3291	-3.2736	0.00200945	0.0140441
201564_s_at	FSCN1	-0.441792	4.55913	-3.27199	0.00201876	0.014098
217559_at	RPL10L	0.358375	5.63902	3.27174	0.0020202	0.0141018
236178_at	SMIM8	0.343675	5.39182	3.27162	0.00202088	0.0141018
212372_at	MYH10	0.36044	4.38972	3.27109	0.00202398	0.0141082
214173_x_at	URI1	0.250594	7.77518	3.27105	0.00202418	0.0141082
224578_at	RCC2	-0.308993	9.54419	-3.27039	0.00202802	0.0141295
200989_at	HIF1A	-0.324452	11.9929	-3.26955	0.00203292	0.0141526
235186_at	LOC388692	-0.334866	7.12677	-3.26941	0.00203373	0.0141526
202809_s_at	INTS3	-0.39516	7.48684	-3.26904	0.00203589	0.0141621
232449_at	BCO2	-0.521502	4.98168	-3.26873	0.00203772	0.0141693
216480_x_at	MLLT10	0.250931	5.25556	3.26837	0.00203983	0.0141785
213715_s_at	KANK3	-0.297277	5.12458	-3.26771	0.00204368	0.0141997
237411_at	ADAMTS6	0.257306	3.57036	3.26679	0.00204909	0.0142317
212698_s_at	SEPT10	-0.832398	5.09797	-3.26617	0.00205274	0.0142515
213036_x_at	ATP2A3	0.295636	6.34609	3.26448	0.00206269	0.0143094
235936_at	LINC00925	-0.2935	4.16617	-3.26343	0.00206891	0.014347
221601_s_at	FAIM3	0.445015	8.20412	3.25898	0.00209541	0.0145081
212462_at	KAT6B	0.417293	7.0363	3.25836	0.00209913	0.0145265
217054_at	MUC3A	-0.451027	5.90447	-3.25827	0.0020997	0.0145265
214269_at	MFSD7	-0.258328	3.90142	-3.25613	0.00211259	0.0146016
218394_at	ROGDI	-0.306436	4.29688	-3.25592	0.00211384	0.0146016
214199_at	SFTPD	-0.257733	4.0994	-3.25534	0.00211733	0.0146144
225683_x_at	PHPT1	-0.281639	6.58911	-3.25475	0.00212091	0.0146335
202112_at	VWF	-0.176427	4.35365	-3.25411	0.00212481	0.0146547
207543_s_at	P4HA1	-0.491934	8.17982	-3.25334	0.00212952	0.0146815
219060_at	WDYHV1	0.446761	6.51413	3.25289	0.00213224	0.0146912
211652_s_at	LBP	-0.202312	5.0536	-3.25284	0.00213258	0.0146912
213555_at	RWDD2A	0.508441	5.47021	3.25127	0.00214213	0.0147254
205180_s_at	ADAM8	-0.233397	6.51994	-3.25104	0.00214354	0.0147254
216889_s_at	HNF4A	-0.234299	5.06706	-3.25075	0.00214532	0.0147254
214635_at	CLDN9	-0.279004	5.21703	-3.25067	0.00214582	0.0147254
200872_at	S100A10	-0.30075	9.06642	-3.25081	0.00214494	0.0147254
206259_at	PROC	-0.352405	5.31744	-3.2509	0.00214443	0.0147254
202912_at	ADM	-0.501742	6.31623	-3.25126	0.0021422	0.0147254
240818_at	OVCH1-AS1	-0.285512	5.14504	-3.24988	0.00215068	0.0147531
243017_at	USP27X-AS1	-0.207383	4.3304	-3.24923	0.0021547	0.0147693
202228_s_at	NPTN	-0.355498	11.4408	-3.2484	0.00215978	0.0147984
203502_at	BPGM	0.481026	6.25796	3.24812	0.0021615	0.0148045
215047_at	TRIM58	-0.249691	3.85073	-3.24778	0.00216363	0.0148133
209891_at	SPC25	0.409946	3.38753	3.24656	0.00217117	0.0148422
210255_at	RAD51B	0.326073	4.35493	3.24659	0.00217101	0.0148422
226807_at	ZFP1	0.466321	6.83876	3.24618	0.0021735	0.0148524
219566_at	PLEKHF1	0.30539	6.2687	3.24549	0.00217784	0.0148763
226841_at	MPEG1	-0.62155	9.30378	-3.24451	0.00218391	0.0149064
1568801_at	VWA9	0.282506	5.71887	3.24234	0.00219746	0.0149816
218031_s_at	FOXN3	-0.208891	7.14953	-3.24248	0.00219662	0.0149816
206388_at	PDE3A	-0.157139	4.03906	-3.24185	0.00220059	0.0149972
203829_at	ELP4	0.551757	6.84213	3.24156	0.00220237	0.0150036
223001_at	OSTC	0.334885	9.13879	3.24097	0.00220613	0.0150234
211434_s_at	CCRL2	-0.477572	5.25907	-3.24062	0.00220834	0.0150328
232055_at	SFXN1	0.361512	7.87754	3.23933	0.00221643	0.0150821
217711_at	TEK	-0.270797	5.09052	-3.23862	0.00222093	0.0151031
212572_at	STK38L	-0.615408	8.5496	-3.23747	0.00222827	0.0151337
219716_at	APOL6	0.308248	6.01257	3.23645	0.00223474	0.0151409
212604_at	MRPS31	0.261308	8.77054	3.23637	0.00223527	0.0151409
222409_at	CORO1C	-0.660726	8.07838	-3.23674	0.00223291	0.0151409
1566342_at	SOD2	-0.803247	7.60174	-3.23636	0.00223528	0.0151409
204854_at	LEPREL2	-0.295682	4.35953	-3.23579	0.00223893	0.0151541
202484_s_at	MBD2	0.228009	9.7031	3.23519	0.00224278	0.0151744
1552680_a_at	CASC5	0.45341	4.67774	3.23444	0.00224757	0.0151895
227200_at	ETV3	-0.330229	7.79531	-3.2345	0.00224718	0.0151895
219313_at	GRAMD1C	0.404545	4.96258	3.23271	0.0022587	0.0152357
239174_at	LOC100505912	-0.202038	3.32116	-3.23279	0.00225819	0.0152357
229745_x_at	DACT3	-0.289588	3.4208	-3.23234	0.00226109	0.0152461
216264_s_at	LAMB2	-0.418733	4.36141	-3.23212	0.00226251	0.0152499
229682_at	MAPRE3	-0.193571	5.8009	-3.23161	0.00226577	0.0152661
211949_s_at	NOLC1	-0.278179	8.71165	-3.23101	0.00226968	0.0152866
230718_at	HSF5	0.570616	5.22104	3.23069	0.00227175	0.0152939
209172_s_at	CENPF	0.375176	5.32785	3.23041	0.00227354	0.0152952
1552910_at	SIGLEC11	-0.383854	4.05599	-3.22858	0.00228545	0.015358
225723_at	CCDC167	0.440458	6.85228	3.2284	0.00228658	0.0153598
237560_at	MRPS5	0.313897	5.74141	3.22709	0.00229514	0.0154115
235727_at	KLHL28	0.369922	7.07041	3.22621	0.00230091	0.0154444
203132_at	RB1	-0.334848	7.08462	-3.22583	0.00230338	0.0154551
213528_at	METTL18	0.717397	7.8817	3.22511	0.0023081	0.015481
219551_at	EAF2	0.714896	7.58353	3.22432	0.00231335	0.0155045
203984_s_at	CASP9	-0.316685	7.45152	-3.22364	0.00231779	0.0155124
212446_s_at	CERS6	-0.387589	6.74639	-3.22369	0.00231748	0.0155124
212044_s_at	RPL27A	-0.560899	10.2173	-3.22322	0.00232061	0.0155218
222803_at	PRTFDC1	-0.608426	5.0824	-3.22313	0.00232116	0.0155218
1558827_a_at	ZNF831	0.490509	6.99572	3.22235	0.00232632	0.0155495
217925_s_at	C6orf106	0.316407	7.60636	3.22224	0.00232705	0.0155495
201568_at	UQCRQ	-0.30072	8.35923	-3.22187	0.00232949	0.0155541
228771_at	ADRBK2	-0.42136	7.46379	-3.22072	0.00233713	0.0155993
212473_s_at	MICAL2	-0.316139	6.49438	-3.22047	0.00233883	0.0156048
236316_at	FAM3C	0.320938	5.85462	3.2202	0.00234062	0.0156109
228361_at	E2F2	0.364209	6.61206	3.21988	0.00234272	0.015619
202241_at	TRIB1	-0.585909	10.3837	-3.21924	0.00234699	0.0156416
237321_at	LOC100506457	-0.21964	3.89702	-3.21824	0.00235367	0.0156803
238153_at	PDE6B	-0.374497	5.5781	-3.21805	0.00235493	0.0156828
1563691_at	LOC285300	-0.272591	3.62186	-3.21739	0.00235937	0.0157065
229566_at	WFDC21P	-0.313223	5.78848	-3.2156	0.00237142	0.0157808
214345_at	EDIL3	-0.193324	4.4388	-3.21188	0.00239662	0.0159381
240369_at	TTC7A	-0.278635	6.01992	-3.21185	0.00239685	0.0159381
201649_at	UBE2L6	0.341476	9.09815	3.20988	0.00241029	0.0160155
218299_at	C11orf24	-0.333103	5.7424	-3.20996	0.00240973	0.0160155
213646_x_at	TUBA1B	-0.365857	11.0261	-3.20956	0.0024125	0.0160242
223402_at	DUSP23	-0.352639	7.2723	-3.20933	0.00241407	0.0160287
207462_at	GLRA2	-0.199751	4.21623	-3.20893	0.0024168	0.0160408
227993_at	METAP2	0.210462	7.38689	3.20742	0.00242719	0.0160918
205107_s_at	EFNA4	0.261881	5.37001	3.20723	0.00242849	0.0160944
207620_s_at	CASK	0.236797	6.05933	3.20685	0.00243112	0.0160962
227095_at	LEPROT	-0.293096	8.47938	-3.2068	0.00243148	0.0160962
239466_at	LINC00883	-0.219714	4.00726	-3.20657	0.00243304	0.0161006
[truncated: 1,063 more rows]
