# Supplementary material for: Network-based analysis of differentially expressed genes in cerebrospinal fluid (CSF) and blood reveals new candidate genes for multiple sclerosis
Source: PeerJ. 2016 Dec 22;4:e2775. doi: 10.7717/peerj.2775 (PMC5183126; doi:10.7717/peerj.2775)
Supplement: Supplemental Information 2 — Annotated differentially expressed probe sets in PBMCs [file peerj-04-2775-s002.xlsx]

## Sheet: Sheet1
	g_n	logFC	AveExpr	t	P.Value	adj.P.Val
1556316_s_at	MIF-AS1	-0.731626	5.43017	-5.30753	1.22438e-05	0.0313656
227590_at	CDPF1	-0.376435	4.9115	-4.86088	4.1313e-05	0.0367706
200982_s_at	ANXA6	-0.801117	7.73075	-4.98826	2.91989e-05	0.0367706
221613_s_at	ZFAND6	0.588607	9.7475	4.75966	5.4428e-05	0.0421249
206995_x_at	SCARF1	1.07823	4.9064	4.5987	8.43411e-05	0.0455686
1558404_at	LINC00622	0.895302	4.88078	4.61419	8.08626e-05	0.0455686
215468_at	LOC647070	0.693313	5.22369	4.65952	7.14831e-05	0.0455686
226038_at	LONRF1	0.640757	6.5599	4.62807	7.78691e-05	0.0455686
209050_s_at	RALGDS	-0.531183	6.28224	-4.58713	8.70362e-05	0.0455686
218597_s_at	CISD1	-0.551204	6.93973	-4.67446	6.86366e-05	0.0455686
210039_s_at	PRKCQ	-0.595235	7.50624	-4.5882	8.67854e-05	0.0455686
1562013_a_at	LOC100506730	0.696839	5.4526	4.38574	0.000150332	0.0468013
214918_at	HNRNPM	0.50819	6.23839	4.38226	0.000151753	0.0468013
218191_s_at	LMBRD1	0.489433	7.28439	4.42768	0.000134181	0.0468013
204291_at	ZNF518A	0.459802	7.52125	4.55228	9.56844e-05	0.0468013
201717_at	MRPL49	-0.585782	8.37205	-4.49763	0.000110992	0.0468013
202307_s_at	TAP1	-0.595276	8.5533	-4.40718	0.000141848	0.0468013
212771_at	FAM171A1	-0.601723	6.3357	-4.38047	0.00015249	0.0468013
225723_at	CCDC167	-0.766799	6.44745	-4.4223	0.000136155	0.0468013
232096_x_at	FOXP1-IT1	0.59829	6.06158	4.26811	0.000206633	0.05045
218875_s_at	FBXO5	-0.451915	5.79893	-4.25343	0.00021498	0.05045
219684_at	RTP4	-0.657836	7.17582	-4.25272	0.000215392	0.05045
204282_s_at	FARS2	-0.676795	7.08834	-4.28713	0.000196286	0.05045
201114_x_at	PSMA7	-0.694784	7.83645	-4.31149	0.000183781	0.05045
227877_at	ANXA2R	-0.763681	6.74575	-4.28241	0.000198803	0.05045
1569251_a_at	ZNF333	0.645331	5.63933	4.17696	0.000264192	0.050654
236430_at	TMED6	0.59414	4.70416	4.23649	0.000225035	0.050654
203595_s_at	IFIT5	-0.669416	8.11332	-4.17633	0.000264638	0.050654
204162_at	NDC80	-0.703629	6.35648	-4.22961	0.000229253	0.050654
204960_at	PTPRCAP	-0.768367	8.05017	-4.19952	0.000248617	0.050654
222195_s_at	C9orf156	-0.41742	7.596	-4.14845	0.000285257	0.0509246
214427_at	NOP2	-0.488382	7.4972	-4.15218	0.000282413	0.0509246
219579_at	RAB3IL1	-0.553796	7.32222	-4.15721	0.000278612	0.0509246
205614_x_at	MST1	-0.406151	6.64419	-4.08743	0.000336076	0.0543148
220684_at	TBX21	-0.700507	6.02595	-4.08454	0.000338686	0.0543148
202950_at	CRYZ	-0.931007	8.03306	-4.04879	0.00037276	0.0549305
1569503_at	HEATR5B	0.94208	3.86508	4.0212	0.000401337	0.0553351
225104_at	ZNF598	-0.472501	5.51819	-3.99453	0.000431015	0.0553351
201115_at	POLD2	-0.566368	6.25029	-4.01313	0.000410106	0.0553351
208813_at	GOT1	-0.635138	6.16438	-3.9936	0.000432087	0.0553351
219244_s_at	MRPL46	-0.682481	7.41222	-3.98376	0.000443604	0.0555917
221622_s_at	TMEM126B	-0.58975	8.57841	-3.97552	0.000453475	0.0560577
1554106_at	NBEAL1	0.672827	4.45495	3.95309	0.000481455	0.0570079
208445_s_at	BAZ1B	-0.540389	7.14125	-3.95506	0.000478926	0.0570079
202535_at	FADD	-0.543425	5.87664	-3.93536	0.00050476	0.0570079
219069_at	ANKRD49	-0.91699	8.82573	-3.92833	0.000514315	0.0572208
229055_at	GPR68	-0.467098	6.61713	-3.91147	0.000537934	0.0582729
1552320_a_at	CCDC65	-0.500049	4.22362	-3.8993	0.000555645	0.0582729
203094_at	MAD2L1BP	-0.65866	6.88755	-3.90292	0.000550316	0.0582729
219133_at	OXSM	-0.936108	6.9139	-3.87821	0.000587711	0.0591065
231715_s_at	PYCR2	-0.617795	6.41762	-3.8714	0.000598445	0.0591553
223997_at	FNIP1	0.305174	5.77803	3.8546	0.000625746	0.0595478
243284_at	AAGAB	1.03473	5.38593	3.83576	0.000657838	0.0596881
208109_s_at	LINC00597	0.721861	4.43978	3.82687	0.000673529	0.0596881
219105_x_at	ORC6	0.648486	7.28597	3.83097	0.000666239	0.0596881
235762_at	TAS2R14	0.617336	6.69244	3.83389	0.000661109	0.0596881
226837_at	SPRED1	0.458926	4.98829	3.84279	0.000645686	0.0596881
201763_s_at	DAXX	-0.43397	6.16378	-3.82298	0.000680508	0.0596881
202564_x_at	ARL2	-0.516819	6.9667	-3.83896	0.000652265	0.0596881
221757_at	PIK3IP1	-0.539304	7.80814	-3.82266	0.000681089	0.0596881
225847_at	NCEH1	0.732188	4.73421	3.79477	0.000733296	0.0608653
222660_s_at	RNF38	0.506957	4.83367	3.79105	0.000740543	0.0608653
228320_x_at	CCDC64	-0.410782	5.43199	-3.80287	0.000717737	0.0608653
225315_at	MRPL21	-0.427588	5.87662	-3.79384	0.000735108	0.0608653
226771_at	ATP8B2	-0.515783	7.39133	-3.79739	0.000728217	0.0608653
214594_x_at	ATP8B1	0.586586	9.00945	3.75885	0.000806329	0.0618947
220252_x_at	CXorf21	0.554954	8.3299	3.7609	0.000801976	0.0618947
223852_s_at	STK40	-0.427249	8.03522	-3.77031	0.000782286	0.0618947
237251_at	LRRC71	-0.441179	5.13301	-3.76898	0.000785035	0.0618947
207389_at	GP1BA	-0.84609	6.99005	-3.76238	0.000798852	0.0618947
236226_at	BTLA	-0.857462	6.59898	-3.75892	0.000806175	0.0618947
228251_at	UBXN6	-0.435386	4.78099	-3.75618	0.000812041	0.0620392
202809_s_at	INTS3	-0.418476	7.26775	-3.74851	0.00082864	0.0625815
218795_at	ACP6	-0.618982	6.53087	-3.74253	0.000841835	0.0627662
230680_at	SLITRK4	0.475263	4.10495	3.72572	0.000879989	0.0629382
201434_at	TTC1	-0.428119	7.68164	-3.73533	0.000857977	0.0629382
211210_x_at	SH2D1A	-0.566112	6.57613	-3.70378	0.000932337	0.0629382
218113_at	TMEM2	-0.630142	7.31842	-3.71591	0.000903033	0.0629382
205352_at	SERPINI1	-0.650446	6.15852	-3.7141	0.00090733	0.0629382
217872_at	PIH1D1	-0.679723	7.9182	-3.71579	0.000903301	0.0629382
206804_at	CD3G	-0.918574	9.334	-3.70342	0.000933213	0.0629382
233831_at	LOC100291666	0.466923	3.75834	3.69801	0.000946596	0.0633472
203153_at	IFIT1	-1.61668	8.13088	-3.6989	0.000944388	0.0633472
1570511_at	ARHGEF10L	0.360346	6.27037	3.6849	0.000979788	0.0639108
202947_s_at	GYPC	-0.678432	6.64638	-3.68564	0.000977883	0.0639108
226218_at	IL7R	-0.502256	11.7766	-3.67457	0.00100675	0.0642334
242608_x_at	FAM161B	0.514326	9.78494	3.66706	0.0010268	0.0651722
43544_at	MED16	-0.352951	5.9042	-3.6619	0.00104082	0.0657009
241703_at	RUNDC3B	0.593057	4.38071	3.65109	0.00107075	0.0660082
215497_s_at	WDTC1	-0.326866	6.63976	-3.64789	0.00107977	0.0660082
204434_at	SPATA2	-0.648707	5.7775	-3.65172	0.00106899	0.0660082
207651_at	GPR171	-0.995136	9.44364	-3.64921	0.00107606	0.0660082
208944_at	TGFBR2	-0.496186	7.69193	-3.64099	0.00109948	0.0667984
233775_x_at	LOC100289333	0.56007	7.56537	3.63942	0.00110402	0.0668437
200082_s_at	RPS7	-0.526667	9.21462	-3.62986	0.00113204	0.0668437
209827_s_at	IL16	-0.440194	7.00872	-3.62321	0.00115191	0.0669726
213846_at	COX7C	-0.553837	8.31066	-3.61723	0.00117007	0.0669726
212320_at	TUBB	-0.607158	8.21139	-3.61864	0.00116579	0.0669726
225309_at	PHF5A	-0.634277	6.63309	-3.62026	0.00116085	0.0669726
223401_at	ADPRM	-0.471726	6.61435	-3.60797	0.00119879	0.0673176
227182_at	SUSD3	-0.754002	6.38948	-3.6031	0.00121413	0.0679648
240846_at	PCBD2	0.547718	6.5463	3.58908	0.00125945	0.0680875
209517_s_at	ASH2L	-0.3626	9.2428	-3.60088	0.00122121	0.0680875
230815_at	LOC389765	-0.528818	6.38537	-3.59707	0.00123344	0.0680875
1555793_a_at	ZFP82	-0.638023	5.21504	-3.58708	0.00126605	0.0680875
1553681_a_at	PRF1	-0.683883	9.16594	-3.59481	0.00124072	0.0680875
221011_s_at	LBH	-0.717185	9.08283	-3.58817	0.00126244	0.0680875
203712_at	KIAA0020	-0.453068	8.50658	-3.58118	0.00128569	0.0687286
1570115_at	PP12708	0.675533	3.55888	3.57786	0.00129686	0.0691182
218729_at	LXN	-0.719531	5.95222	-3.568	0.00133068	0.0697114
230753_at	PATL2	-0.772223	6.92	-3.56353	0.00134627	0.0697114
209585_s_at	MINPP1	-0.784854	6.87589	-3.56186	0.00135213	0.0697659
209421_at	MSH2	-0.705323	6.76348	-3.55793	0.00136605	0.0700779
223640_at	HCST	-0.551944	8.45049	-3.55137	0.0013896	0.0704738
1557360_at	LRPPRC	0.529234	7.30092	3.54284	0.00142082	0.0708014
213619_at	HNRNPH1	0.522774	9.69081	3.53075	0.00146623	0.0708014
208406_s_at	GRAP2	-0.531173	6.83911	-3.53848	0.00143705	0.0708014
201484_at	SUPT4H1	-0.713502	7.52235	-3.53966	0.00143264	0.0708014
205554_s_at	DNASE1L3	-0.773327	5.97372	-3.52933	0.00147163	0.0708014
205631_at	KIAA0586	-0.500263	6.87728	-3.52494	0.00148856	0.0711939
232179_at	LOC158863	1.03233	5.50373	3.52206	0.00149974	0.0712145
225586_at	DPH7	-0.407955	6.86308	-3.50826	0.00155444	0.0720588
202931_x_at	BIN1	-0.558185	7.47123	-3.50939	0.00154991	0.0720588
216862_s_at	CMC4	-0.655785	7.89265	-3.50485	0.00156829	0.0724746
202086_at	MX1	-1.28721	8.82154	-3.50252	0.00157778	0.0725736
233933_s_at	OTUD5	-0.352863	6.52473	-3.50042	0.00158639	0.072719
203123_s_at	SLC11A2	0.390859	6.84564	3.4963	0.00160344	0.0729851
218117_at	RBX1	-0.724545	9.66072	-3.49624	0.0016037	0.0729851
242578_x_at	SLC22A3	0.489964	8.91737	3.49054	0.00162758	0.073455
206445_s_at	PRMT1	-0.489398	5.52144	-3.49057	0.00162745	0.073455
205756_s_at	F8	-0.464538	6.14482	-3.48254	0.00166168	0.0738647
239989_at	CNTLN	0.464685	4.82663	3.47277	0.00170427	0.0746431
204706_at	INPP5E	-0.350892	7.49495	-3.47223	0.00170663	0.0746431
226088_at	ZDHHC12	-0.409751	6.12263	-3.47286	0.00170386	0.0746431
244547_at	SGK494	0.603452	6.25428	3.4653	0.00173755	0.0752004
220411_x_at	PODNL1	0.445351	6.96155	3.46528	0.00173762	0.0752004
203882_at	IRF9	-0.766951	7.33217	-3.46495	0.00173909	0.0752004
205483_s_at	ISG15	-1.18116	7.2948	-3.4637	0.00174472	0.0752004
207499_x_at	UNC45A	0.400006	5.53635	3.46034	0.00175999	0.0753902
208436_s_at	IRF7	-0.806602	7.38401	-3.45808	0.0017703	0.0753902
221019_s_at	COLEC12	0.379027	4.47795	3.45507	0.0017841	0.0756162
218149_s_at	ZNF395	-0.390043	8.38737	-3.45029	0.00180629	0.0758344
201568_at	UQCRQ	-0.476679	8.37407	-3.45194	0.0017986	0.0758344
235520_at	ZNF280C	0.495781	4.77241	3.44846	0.00181487	0.0758714
212993_at	NACC2	0.436149	9.10074	3.44753	0.00181924	0.0758714
210279_at	GPR18	-1.03516	8.15106	-3.44716	0.00182098	0.0758714
206665_s_at	BCL2L1	-0.320829	6.12429	-3.4434	0.00183874	0.0762685
223067_at	CWC15	-0.384844	9.03212	-3.4406	0.00185209	0.0763172
222838_at	SLAMF7	-0.633007	7.05835	-3.44081	0.00185107	0.0763172
210354_at	IFNG	-0.602579	5.19507	-3.43869	0.00186125	0.0764999
210313_at	LILRA4	-0.630744	7.06037	-3.43788	0.00186512	0.0764999
218408_at	TIMM10	-0.643915	7.64759	-3.42939	0.00190643	0.077128
1555137_a_at	FGD6	0.504275	4.37018	3.41985	0.00195393	0.0773677
1559419_at	CACNB2	0.297186	3.94249	3.42372	0.00193451	0.0773677
222416_at	ALDH18A1	-0.463421	6.89164	-3.4266	0.0019202	0.0773677
205163_at	MYLPF	-0.37369	5.23593	-3.41587	0.00197409	0.0777822
231963_at	ANKRD33B	-0.621755	6.71116	-3.41215	0.00199306	0.0777822
34210_at	CD52	-0.741545	10.64	-3.41029	0.00200267	0.0777822
221601_s_at	FAIM3	-0.762238	8.26989	-3.41445	0.00198129	0.0777822
204881_s_at	UGCG	-0.895963	8.6265	-3.41244	0.0019916	0.0777822
220712_at	C8orf60	0.793648	6.40768	3.40763	0.00201641	0.0780308
212954_at	DYRK4	-0.561643	5.83597	-3.40664	0.00202158	0.078061
234464_s_at	EME1	0.868799	5.81543	3.39926	0.00206032	0.0786775
206169_x_at	ZC3H7B	0.696525	8.74492	3.39856	0.00206406	0.0786775
232516_x_at	DAP3	0.489831	7.58591	3.40051	0.00205374	0.0786775
1554670_at	GGA1	0.327276	5.59021	3.40094	0.00205146	0.0786775
203397_s_at	GALNT3	-0.477563	7.53001	-3.3972	0.00207127	0.0786784
244495_x_at	TMEM241	0.350967	6.67363	3.3808	0.00216049	0.0807958
228595_at	HSD17B1	-0.378076	6.37715	-3.38198	0.00215396	0.0807958
224624_at	LRRC8A	-0.278157	7.22411	-3.37864	0.0021725	0.0809019
209993_at	ABCB1	-0.426183	5.84595	-3.37784	0.00217696	0.0809019
242201_at	PMS2P5	0.759001	4.69197	3.37485	0.00219373	0.0810002
205851_at	NME6	0.458015	5.51343	3.36875	0.00222838	0.0816202
209440_at	PRPS1	-0.57036	6.73055	-3.36135	0.00227111	0.0819585
214183_s_at	TKTL1	-0.616011	5.51774	-3.36366	0.00225766	0.0819585
218764_at	PRKCH	-0.81497	8.37477	-3.36132	0.00227125	0.0819585
204683_at	ICAM2	-0.943482	6.5869	-3.36305	0.00226121	0.0819585
208099_x_at	TTLL5	0.342134	4.86593	3.35242	0.00232366	0.0821132
219345_at	BOLA1	-0.326671	5.8453	-3.35375	0.00231577	0.0821132
225387_at	TSPAN5	-0.359687	6.72094	-3.35383	0.00231531	0.0821132
226583_at	C12orf76	-0.814565	7.87335	-3.3472	0.00235498	0.0828666
229484_at	PPM1J	-0.338162	5.129	-3.3441	0.00237375	0.0833434
211982_x_at	XPO6	-0.445558	8.69971	-3.3411	0.00239201	0.0833805
205885_s_at	ITGA4	-0.745301	6.24899	-3.34285	0.00238133	0.0833805
210965_x_at	CDK13	0.455534	7.96462	3.33318	0.00244101	0.0843737
242852_at	LOC285147	0.486326	6.84939	3.33166	0.00245051	0.084538
201883_s_at	B4GALT1	0.393339	6.23901	3.32646	0.00248333	0.0846855
214551_s_at	CD7	-0.405927	5.38864	-3.32743	0.00247716	0.0846855
235940_at	C9orf64	0.335367	8.63334	3.3211	0.00251759	0.0853631
206295_at	IL18	0.685354	4.37719	3.30685	0.00261084	0.0867083
218480_at	AGBL5	-0.354059	5.33226	-3.31041	0.00258726	0.0867083
239229_at	PHEX	-0.701285	5.02422	-3.30814	0.00260232	0.0867083
203200_s_at	MTRR	-0.720986	7.52379	-3.30469	0.00262529	0.0870257
228947_x_at	TMEM204	-0.448912	6.32778	-3.30239	0.00264077	0.0872141
209102_s_at	HBP1	-0.518023	8.76683	-3.30062	0.00265269	0.0872839
209670_at	TRAC	-0.616506	10.5666	-3.3013	0.00264812	0.0872839
1554876_a_at	S100Z	0.542505	5.42227	3.29004	0.00272521	0.087566
223781_x_at	ADH4	0.327719	6.79712	3.29449	0.0026945	0.087566
224878_at	UBFD1	-0.454721	6.48902	-3.29291	0.00270538	0.087566
204513_s_at	ELMO1	-0.594102	5.05943	-3.29214	0.00271066	0.087566
223221_at	SCO1	-0.671685	5.74423	-3.29603	0.0026839	0.087566
223157_at	NOA1	-0.78648	8.25253	-3.29651	0.00268064	0.087566
216915_s_at	PTPN12	-0.890547	7.84242	-3.29052	0.00272191	0.087566
200612_s_at	AP2B1	-0.587119	6.45008	-3.28847	0.00273616	0.0876014
1558519_at	RPE	0.495325	3.34701	3.28241	0.00277866	0.0877003
214140_at	SLC25A16	0.481186	6.87272	3.28422	0.00276593	0.0877003
237475_x_at	CCDC152	0.47805	10.0724	3.28673	0.00274826	0.0877003
224511_s_at	TXNDC17	-0.260495	6.13158	-3.28534	0.00275803	0.0877003
230623_x_at	USP28	-0.324587	5.95765	-3.28467	0.00276277	0.0877003
203033_x_at	FH	-0.311307	7.19923	-3.28121	0.00278721	0.0878144
223229_at	UBE2T	-0.399062	4.30605	-3.27826	0.00280818	0.0878531
219193_at	WDR70	-0.501202	6.53436	-3.2795	0.00279935	0.0878531
211597_s_at	HOPX	-1.06336	8.72343	-3.27994	0.00279624	0.0878531
221256_s_at	HDHD3	-0.455173	5.58483	-3.27668	0.00281952	0.0878938
204070_at	RARRES3	-0.895358	7.92501	-3.2771	0.00281649	0.0878938
1557963_at	CDC42BPB	0.420142	4.86691	3.27528	0.00282957	0.0879043
232814_x_at	APOPT1	0.423073	7.19265	3.2742	0.00283733	0.0879919
229175_at	SMYD4	-0.348132	7.50613	-3.27067	0.00286296	0.0884785
214656_x_at	MYO1C	0.474667	7.18738	3.26485	0.00290564	0.089332
203026_at	ZBTB5	-0.443073	7.32387	-3.26242	0.00292366	0.0897312
213726_x_at	TUBB4B	-0.504301	7.48487	-3.25444	0.00298351	0.0906306
218992_at	PLGRKT	-0.662624	5.94268	-3.25622	0.00297008	0.0906306
219812_at	PVRIG	-0.707895	7.77211	-3.25492	0.00297985	0.0906306
210436_at	CCT8	0.695068	4.89596	3.25221	0.00300047	0.0908357
218856_at	TNFRSF21	-0.830348	6.49393	-3.24151	0.00308303	0.0920822
209239_at	NFKB1	-0.565306	7.8843	-3.23819	0.00310904	0.0925484
241889_at	NFKBID	0.37327	5.42437	3.23629	0.00312406	0.0928402
1559528_at	LOC100129917	0.483285	3.67881	3.23178	0.00316003	0.0929149
201008_s_at	TXNIP	-0.415279	11.6218	-3.23314	0.00314914	0.0929149
221135_s_at	ASTE1	-0.606742	7.17107	-3.23378	0.00314404	0.0929149
225297_at	HAUS1	-0.734311	7.08827	-3.23104	0.00316589	0.0929149
219494_at	RAD54B	-0.543476	4.60771	-3.2284	0.00318716	0.0930075
1553311_at	C20orf197	0.549317	5.35403	3.22404	0.00322257	0.0937335
231655_x_at	SERPINB6	0.779241	6.36595	3.20495	0.00338192	0.0937345
214722_at	NOTCH2NL	0.501708	12.1885	3.21188	0.0033232	0.0937345
207598_x_at	XRCC2	0.492562	6.30896	3.21006	0.00333857	0.0937345
215600_x_at	FBXW12	0.47028	10.1668	3.20808	0.00335527	0.0937345
220720_x_at	MZT2B	0.464204	7.59692	3.20272	0.00340107	0.0937345
224558_s_at	MALAT1	0.45599	10.8429	3.20701	0.00336435	0.0937345
241098_at	CLEC7A	0.44525	6.9973	3.21815	0.00327095	0.0937345
217704_x_at	SUZ12P1	0.405217	4.20542	3.20283	0.00340009	0.0937345
225145_at	NCOA5	-0.284018	5.90293	-3.20323	0.0033967	0.0937345
208614_s_at	FLNB	-0.361021	6.88647	-3.21505	0.00329668	0.0937345
205129_at	NPM3	-0.384696	4.91757	-3.20948	0.00334346	0.0937345
218375_at	NUDT9	-0.434579	8.1486	-3.21382	0.00330698	0.0937345
203088_at	FBLN5	-0.444545	4.2167	-3.21021	0.00333728	0.0937345
213279_at	DHRS1	-0.552261	7.36635	-3.20353	0.00339414	0.0937345
218052_s_at	ATP13A1	-0.561881	6.97818	-3.21646	0.00328495	0.0937345
212083_at	TEX261	-0.62911	8.44393	-3.2175	0.00327634	0.0937345
218133_s_at	NIF3L1	-0.709898	7.77982	-3.2182	0.00327056	0.0937345
202461_at	EIF2B2	-0.74522	7.70353	-3.22164	0.0032422	0.0937345
217821_s_at	WBP11	-0.907924	6.20657	-3.21921	0.00326214	0.0937345
212544_at	ZNHIT3	-0.920492	7.74936	-3.20692	0.00336516	0.0937345
237444_at	KIF13A	0.480157	5.64606	3.20186	0.00340843	0.0937766
226325_at	ADSSL1	0.472071	5.09941	3.1982	0.00344008	0.0938209
204205_at	APOBEC3G	-0.427304	7.93668	-3.20024	0.00342239	0.0938209
213797_at	RSAD2	-1.08909	6.61338	-3.19854	0.00343717	0.0938209
226565_at	TMEM99	-0.546562	7.15312	-3.19616	0.00345784	0.0938309
238141_s_at	LOC100996246	-0.337063	5.48865	-3.195	0.00346803	0.0938476
215179_x_at	PGF	0.454624	10.2936	3.19307	0.00348489	0.0939917
204087_s_at	SLC5A6	-0.439723	6.63142	-3.19309	0.00348474	0.0939917
203846_at	TRIM32	-0.323902	5.3902	-3.18858	0.00352465	0.0946556
204780_s_at	FAS	-0.429541	5.81448	-3.18842	0.0035261	0.0946556
217722_s_at	NGRN	-0.597049	6.36444	-3.18607	0.00354703	0.0948059
204972_at	OAS2	-0.670228	7.61675	-3.18361	0.00356911	0.0951377
209077_at	TXN2	-0.461833	7.8663	-3.17497	0.00364768	0.096482
207106_s_at	LTK	-0.460832	5.37137	-3.16976	0.00369585	0.0968922
204415_at	IFI6	-0.992373	7.59175	-3.17048	0.00368907	0.0968922
205251_at	PER2	0.434744	7.75512	3.16599	0.00373103	0.0969576
229685_at	LOC100134937	-0.396555	4.8394	-3.16783	0.00371385	0.0969576
205484_at	SIT1	-0.398675	7.0882	-3.16613	0.00372977	0.0969576
231954_at	DKFZP434I0714	-0.373917	6.83262	-3.16435	0.00374643	0.0970746
226063_at	VAV2	0.423929	7.20093	3.16353	0.00375423	0.0971353
1555687_a_at	CLEC4C	-0.673351	4.97504	-3.16124	0.00377586	0.0974117
238701_x_at	COLCA1	0.509104	8.95209	3.16051	0.00378287	0.0974514
242195_x_at	NUMBL	0.536674	10.3982	3.15613	0.0038247	0.0981463
204220_at	GMFG	-0.370412	10.624	-3.15536	0.00383218	0.0981533
1559139_at	NOC2L	0.435324	4.61516	3.1483	0.00390068	0.0991205
218070_s_at	GMPPA	-0.358636	6.40696	-3.14456	0.00393757	0.0995635
231886_at	LOC100134822	0.567575	5.40401	3.14304	0.00395255	0.0995797
206666_at	GZMK	-0.858989	9.80401	-3.14333	0.00394967	0.0995797
1558136_s_at	TAF11	0.29105	6.94521	3.14115	0.00397138	0.0996078
218799_at	GPN2	-0.253363	5.16018	-3.13695	0.00401344	0.0996078
203996_s_at	C21orf2	-0.293818	6.19768	-3.13725	0.00401038	0.0996078
238039_at	SCAMP1-AS1	-0.356367	6.44337	-3.13826	0.00400025	0.0996078
214022_s_at	IFITM1	-0.635677	10.6308	-3.13879	0.00399498	0.0996078
224683_at	FBXO18	-0.666687	7.20318	-3.13881	0.00399476	0.0996078
204439_at	IFI44L	-1.477	7.80813	-3.13761	0.00400676	0.0996078
236265_at	SP4	-0.533342	7.63519	-3.13162	0.00406748	0.100284
206323_x_at	OPHN1	0.63405	8.65539	3.12219	0.00416473	0.100715
231500_s_at	BOLA2	0.43717	4.05329	3.12294	0.00415687	0.100715
214675_at	NUP188	0.281081	4.53397	3.12094	0.00417772	0.100715
215148_s_at	APBA3	-0.261029	6.51435	-3.1257	0.00412826	0.100715
210502_s_at	PPIE	-0.499254	6.40857	-3.12216	0.00416502	0.100715
228826_at	BZRAP1-AS1	-0.543155	8.69753	-3.12488	0.00413672	0.100715
204730_at	RIMS3	-0.585054	5.43745	-3.12689	0.00411596	0.100715
220485_s_at	SIRPG	-0.630833	5.9904	-3.12112	0.00417587	0.100715
223220_s_at	PARP9	-0.719877	7.70728	-3.1252	0.00413338	0.100715
209953_s_at	CDC37	-0.720888	6.65185	-3.12716	0.00411316	0.100715
218788_s_at	SMYD3	-0.741113	7.05322	-3.12185	0.00416821	0.100715
215513_at	HYMAI	0.478173	5.53478	3.11843	0.0042041	0.100859
201758_at	TSG101	-0.853012	8.71748	-3.11406	0.00425035	0.101286
202092_s_at	ARL2BP	-0.43761	7.00252	-3.11126	0.00428019	0.101595
1559059_s_at	ZNF611	0.311798	6.41579	3.10795	0.00431582	0.101869
203828_s_at	IL32	-0.790752	6.60312	-3.1075	0.00432061	0.101869
211005_at	LAT	-0.425577	8.42129	-3.10504	0.00434735	0.102229
220934_s_at	TMEM223	-0.61445	7.46216	-3.10305	0.00436903	0.102565
227516_at	SF3A1	-0.675369	7.67768	-3.0945	0.00446325	0.104129
1556248_at	EIF1B-AS1	0.354319	6.48845	3.09103	0.00450212	0.104352
221434_s_at	SLIRP	-0.470123	8.41253	-3.09223	0.00448868	0.104352
202696_at	OXSR1	-0.609893	8.0134	-3.09116	0.00450066	0.104352
1561130_at	HECTD4	0.455242	5.39604	3.08559	0.0045637	0.104689
224180_x_at	WDPCP	0.286426	6.29483	3.08847	0.00453093	0.104689
209879_at	SELPLG	-0.378823	8.17629	-3.08775	0.00453912	0.104689
221050_s_at	GTPBP2	-0.434589	6.12943	-3.08569	0.00456256	0.104689
204228_at	PPIH	-0.54851	8.53623	-3.08647	0.00455363	0.104689
218608_at	ATP13A2	-0.607315	5.25671	-3.08416	0.00457997	0.104927
223679_at	CTNNB1	0.421872	7.62754	3.0836	0.00458639	0.104939
203837_at	MAP3K5	0.291021	10.8319	3.07762	0.00465526	0.105862
227939_s_at	TRA2A	0.272707	6.8454	3.07697	0.00466279	0.105862
211512_s_at	OGFR	-0.338845	6.74954	-3.07649	0.00466838	0.105862
218722_s_at	CCDC51	-0.350705	6.56411	-3.07488	0.00468713	0.106147
225605_at	TP53I13	-0.230782	6.01454	-3.06949	0.00475042	0.106864
206337_at	CCR7	-0.652261	7.61269	-3.06917	0.00475424	0.106864
231922_at	ZNF276	-0.268695	5.87807	-3.06521	0.00480133	0.107559
233903_s_at	ARHGEF26	0.372093	3.26869	3.06162	0.00484442	0.10766
220350_at	ZNF235	-0.408119	6.15772	-3.06251	0.00483367	0.10766
229625_at	GBP5	-0.913087	8.45605	-3.06313	0.00482622	0.10766
223631_s_at	C19orf33	-1.29221	6.07488	-3.0602	0.00486159	0.107772
233724_at	ARNT	0.508121	6.61517	3.05588	0.00491404	0.108103
204163_at	EMILIN1	-0.325039	4.1923	-3.05582	0.00491485	0.108103
208002_s_at	ACOT7	-0.519114	5.95787	-3.05245	0.00495617	0.108785
202154_x_at	TUBB3	-0.403564	6.65966	-3.04791	0.00501239	0.109749
202875_s_at	PBX2	-0.245664	6.41436	-3.04604	0.00503569	0.109988
232517_s_at	HELZ2	-0.25264	5.00238	-3.0452	0.00504613	0.110081
207445_s_at	CCR9	-0.673162	5.18329	-3.04406	0.00506051	0.110233
223018_at	NOB1	-0.509877	7.34806	-3.03971	0.00511543	0.110509
241752_at	SLC8A1	0.433664	5.96619	3.02863	0.00525789	0.1116
1554478_a_at	HEATR3	0.416892	6.05924	3.02925	0.00524982	0.1116
231732_at	SMPD3	-0.281774	4.80161	-3.03081	0.00522957	0.1116
202152_x_at	USF2	-0.315528	7.6658	-3.02394	0.0053193	0.1116
226987_at	RBM15B	-0.384349	6.30964	-3.03012	0.00523846	0.1116
221277_s_at	PUS3	-0.406426	6.50216	-3.02594	0.00529303	0.1116
214255_at	ATP10A	-0.460219	7.06543	-3.02336	0.00532702	0.1116
226423_at	PAQR8	-0.554095	8.30564	-3.0275	0.00527266	0.1116
201212_at	LGMN	-0.569167	5.38476	-3.02809	0.00526499	0.1116
200064_at	HSP90AB1	-0.833122	8.17142	-3.02464	0.0053101	0.1116
207072_at	IL18RAP	-0.986117	9.85602	-3.02554	0.0052983	0.1116
202812_at	GAA	0.371354	6.83632	3.02238	0.00533994	0.1117
217876_at	GTF3C5	-0.278375	5.05317	-3.02162	0.00534994	0.111777
232665_x_at	SMURF1	0.244738	5.12697	3.01849	0.00539163	0.112107
218998_at	FAM206A	-0.521448	7.44625	-3.01817	0.00539586	0.112107
217436_x_at	HLA-J	-0.527579	8.86323	-3.0176	0.00540353	0.112107
208969_at	NDUFA9	-0.592664	8.69188	-3.01776	0.0054013	0.112107
216913_s_at	RRP12	0.415339	6.27628	3.01618	0.00542255	0.11224
226319_s_at	ALYREF	-0.69422	5.37044	-3.01662	0.00541665	0.11224
227825_at	NAIF1	-0.4117	5.66238	-3.01558	0.00543056	0.112276
212774_at	ZBTB18	0.306035	10.7957	3.01276	0.00546861	0.112906
218403_at	TRIAP1	-0.537948	8.70268	-3.01238	0.00547373	0.112906
226010_at	SLC25A23	-0.291476	5.28372	-3.0095	0.00551283	0.113024
212832_s_at	CKAP5	-0.389624	7.04778	-3.00953	0.00551244	0.113024
219566_at	PLEKHF1	-0.461729	6.02052	-3.01142	0.00548668	0.113024
225793_at	LIX1L	-0.524086	10.016	-3.00966	0.00551059	0.113024
227022_at	GNPDA2	-0.529939	5.84998	-3.00436	0.00558324	0.114107
223797_at	PRO2852	0.758394	8.08929	3.001	0.0056299	0.114548
38157_at	DXO	-0.304849	6.23268	-2.99915	0.00565556	0.114664
218405_at	ABT1	-0.572773	7.07066	-2.99786	0.00567367	0.114769
231366_at	FDPSP2	0.453917	4.22195	2.996	0.00569973	0.114822
239796_x_at	TIRAP	0.294684	4.85529	2.99468	0.0057183	0.114822
217765_at	NRBP1	-0.362731	6.8778	-2.9887	0.00580337	0.115515
201331_s_at	STAT6	-0.438254	7.23021	-2.98838	0.00580789	0.115515
206039_at	RAB33A	-0.529125	5.86359	-2.99078	0.00577367	0.115515
232731_x_at	RAMP2-AS1	0.515676	4.71696	2.98409	0.00586969	0.115827
221979_at	TOPORS-AS1	-0.316761	7.23794	-2.98597	0.0058426	0.115827
209081_s_at	COL18A1	-0.349295	5.72842	-2.98413	0.00586903	0.115827
227687_at	HYLS1	-0.496327	6.98556	-2.98588	0.00584381	0.115827
225291_at	PNPT1	-0.615625	7.81887	-2.98465	0.00586159	0.115827
206296_x_at	MAP4K1	-0.628171	7.64932	-2.98382	0.00587359	0.115827
204167_at	BTD	-0.328212	5.07964	-2.98246	0.00589331	0.116047
209846_s_at	BTN3A2	-0.814195	8.77242	-2.98107	0.00591347	0.116263
228614_at	LINC00116	-0.258894	3.9255	-2.97959	0.0059351	0.116282
201195_s_at	SLC7A5	-0.397908	6.17245	-2.97866	0.00594866	0.116282
203306_s_at	SLC35A1	0.366921	10.22	2.97489	0.00600414	0.117064
225186_at	RAPH1	0.476807	4.89267	2.97318	0.00602955	0.117175
203898_at	CRCP	0.413557	6.43897	2.97362	0.00602299	0.117175
33494_at	ETFDH	0.354546	6.21891	2.97059	0.0060681	0.117795
236369_at	TSPY26P	0.406471	6.47698	2.96867	0.00609685	0.117839
225389_at	BTBD6	-0.606011	8.24199	-2.96891	0.00609321	0.117839
205831_at	CD2	-0.984052	10.205	-2.96804	0.00610627	0.117893
203066_at	CHST15	0.360679	7.80326	2.96596	0.00613758	0.118114
204790_at	SMAD7	-0.565487	6.20283	-2.96458	0.00615848	0.118133
209478_at	STRA13	-0.368671	7.28872	-2.964	0.00616715	0.118172
206964_at	NAT8B	-0.576021	6.07902	-2.96183	0.00620017	0.118549
228933_at	NHS	0.678168	6.71926	2.9563	0.00628496	0.118767
227205_at	TAF1	0.525708	9.17288	2.95794	0.00625973	0.118767
241851_x_at	LOC100130429	0.367498	4.5827	2.9579	0.0062603	0.118767
230904_at	FSD1L	0.310619	4.73027	2.95717	0.00627155	0.118767
204335_at	CCDC94	-0.361598	6.58547	-2.95708	0.00627305	0.118767
223305_at	TMEM216	-0.656125	7.24737	-2.95639	0.0062836	0.118767
212524_x_at	H2AFX	-0.226137	5.28706	-2.95253	0.0063435	0.119173
214771_x_at	MPRIP	-0.299897	6.59073	-2.95168	0.00635669	0.119173
220558_x_at	TSPAN32	-0.357102	6.7834	-2.95371	0.00632506	0.119173
244790_at	MTCP1	-0.365023	4.70154	-2.95018	0.0063801	0.119173
211469_s_at	CXCR6	-0.396189	6.06334	-2.95141	0.00636088	0.119173
211686_s_at	MAK16	-0.549308	7.47937	-2.95228	0.00634735	0.119173
203790_s_at	HRSP12	-0.582273	6.18862	-2.9514	0.00636113	0.119173
225314_at	OCIAD2	-0.709615	8.37199	-2.9502	0.00637985	0.119173
215416_s_at	STOML2	-0.794199	6.50575	-2.95151	0.0063593	0.119173
221143_at	RPA4	0.672343	5.24732	2.94547	0.00645424	0.119929
200953_s_at	CCND2	-0.473487	6.80063	-2.94272	0.00649795	0.120615
221963_x_at	ZNF587B	0.499548	8.5471	2.94024	0.00653755	0.120843
235360_at	PLEKHM3	0.410902	6.23071	2.93885	0.00655996	0.120843
223279_s_at	UACA	0.356627	6.66333	2.94112	0.00652354	0.120843
201863_at	FAM32A	-0.80845	9.09917	-2.93885	0.00655991	0.120843
210915_x_at	TRBC1	-0.890323	10.7499	-2.9401	0.00653982	0.120843
212313_at	CHMP7	-0.856325	8.25207	-2.93665	0.00659538	0.121286
1559964_at	FLJ38717	0.557142	5.77739	2.93561	0.00661223	0.121375
227609_at	EPSTI1	-0.698952	8.53142	-2.9337	0.00664323	0.121788
222022_at	DTX3	-0.293532	6.00663	-2.93209	0.00666949	0.122009
223433_at	YAE1D1	-0.516556	6.55035	-2.93199	0.00667104	0.122009
211837_s_at	PTCRA	-0.357167	7.15423	-2.92977	0.0067075	0.122166
228910_at	CD82	-0.237026	6.33235	-2.92755	0.0067439	0.122623
219352_at	HERC6	-0.569856	7.13005	-2.92616	0.00676695	0.122917
224964_s_at	GNG2	-0.32641	8.68676	-2.92467	0.00679158	0.12317
225407_at	MBP	-0.547173	8.41686	-2.92275	0.00682361	0.123568
204936_at	MAP4K2	-0.366486	4.64084	-2.92017	0.00686681	0.123721
208737_at	ATP6V1G1	-0.386396	8.50539	-2.9214	0.00684611	0.123721
229296_at	LINC01503	0.48802	6.70766	2.91954	0.00687745	0.123721
1555073_at	MGC40069	-0.450504	5.33542	-2.918	0.00690326	0.123876
228806_at	RORC	-0.387176	5.6918	-2.91714	0.00691779	0.123889
202320_at	GTF3C1	-0.398151	6.72393	-2.91673	0.00692485	0.123889
208833_s_at	ATXN10	-0.598417	9.45251	-2.91559	0.00694416	0.124065
218022_at	VRK3	-0.440147	7.20809	-2.91407	0.0069699	0.12432
225615_at	IFFO2	-0.313495	6.37409	-2.91214	0.00700285	0.124469
218449_at	UFSP2	-0.413473	7.49233	-2.91194	0.00700623	0.124469
226050_at	TMCO3	-0.482229	6.24966	-2.91062	0.00702892	0.124623
226718_at	AMIGO1	-0.530345	5.4429	-2.9094	0.00704994	0.124624
203333_at	KIFAP3	-0.525029	6.92146	-2.90802	0.00707371	0.124796
236115_at	HTR7P1	0.440424	4.94732	2.90725	0.007087	0.124907
215409_at	LPCAT4	-0.253104	4.67588	-2.9055	0.00711738	0.125058
227053_at	PACSIN1	-0.53871	6.48516	-2.90473	0.00713072	0.125058
228348_at	LINS	-0.44354	6.76855	-2.9039	0.00714521	0.12507
222230_s_at	ACTR10	-0.629676	10.5019	-2.90346	0.00715289	0.125077
1552370_at	C4orf33	-0.518937	5.56707	-2.90299	0.00716101	0.125096
204470_at	CXCL1	0.427885	4.44124	2.90235	0.00717216	0.125168
230019_s_at	PTCHD2	-0.250836	5.87612	-2.90077	0.00719991	0.125257
208723_at	USP11	-0.567827	6.91601	-2.90051	0.00720444	0.125257
205758_at	CD8A	-0.916168	8.7698	-2.89966	0.00721947	0.125257
225316_at	MFSD2A	-0.329196	5.47708	-2.89705	0.00726547	0.125444
206348_s_at	PDK3	-0.380295	6.84196	-2.8947	0.00730719	0.126042
202574_s_at	CSNK1G2	-0.341221	7.92869	-2.89304	0.00733675	0.126094
201771_at	SCAMP3	-0.457074	8.4907	-2.89327	0.00733263	0.126094
209570_s_at	NSG1	-0.567101	6.45544	-2.89294	0.00733852	0.126094
201155_s_at	MFN2	-0.483293	8.30808	-2.8915	0.00736447	0.126197
231776_at	EOMES	-1.0705	8.52307	-2.89142	0.00736579	0.126197
229350_x_at	PARP10	-0.289055	6.21221	-2.88924	0.00740506	0.126748
201102_s_at	PFKL	-0.396977	7.18532	-2.88808	0.00742589	0.126901
210321_at	GZMH	-1.27699	9.49305	-2.88795	0.00742827	0.126901
1557898_at	LOC101928663	0.380832	4.02891	2.88617	0.0074605	0.127291
227450_at	ERP27	0.40934	7.30707	2.88416	0.0074971	0.127628
204549_at	IKBKE	-0.261618	7.39535	-2.88285	0.00752108	0.127751
218689_at	FANCF	-0.348464	6.87178	-2.87907	0.00759047	0.128006
217848_s_at	PPA1	-0.51658	10.9669	-2.87898	0.00759229	0.128006
223064_at	RNF181	-0.527815	7.58905	-2.87999	0.00757363	0.128006
202078_at	COPS3	-0.688011	7.94839	-2.87913	0.00758941	0.128006
207795_s_at	KLRD1	-0.767511	8.33222	-2.88081	0.00755843	0.128006
202623_at	EAPP	-0.828782	8.28409	-2.8789	0.00759362	0.128006
203109_at	UBE2M	-0.411801	4.58773	-2.87799	0.00761057	0.128019
223298_s_at	NT5C3A	-1.0485	10.8759	-2.87769	0.00761598	0.128019
210243_s_at	B4GALT3	-0.493763	7.44518	-2.87683	0.00763208	0.128169
1555575_a_at	KDELR1	0.40514	8.68098	2.87634	0.00764115	0.1282
1565620_at	AGAP4	0.652039	5.77653	2.87483	0.00766918	0.128428
216373_at	TAPT1	0.289309	6.0756	2.87402	0.00768425	0.128559
205692_s_at	CD38	-0.633579	6.75176	-2.87276	0.00770794	0.128835
207338_s_at	ZNF200	-0.541552	6.99774	-2.87191	0.00772385	0.12898
221943_x_at	RPL38	0.87786	8.91795	2.8665	0.00782599	0.129111
210726_at	CYP3A4	0.276004	5.80379	2.86785	0.00780031	0.129111
226411_at	EVI5L	-0.342775	5.59225	-2.86676	0.00782097	0.129111
223273_at	C14orf142	-0.379226	5.09582	-2.86661	0.0078239	0.129111
203427_at	ASF1A	-0.729326	7.91661	-2.86802	0.00779707	0.129111
201127_s_at	ACLY	-0.349343	6.79628	-2.86457	0.00786262	0.129552
243683_at	MORF4L2	0.650084	5.33259	2.86219	0.00790813	0.129814
235143_at	SLC10A7	0.574858	6.48332	2.86234	0.00790537	0.129814
1556911_at	ALMS1-IT1	0.56145	4.79063	2.86207	0.00791051	0.129814
208101_s_at	URM1	-0.292304	7.73767	-2.86167	0.00791827	0.129814
1568592_at	TRIM69	-0.38733	6.40233	-2.86148	0.00792176	0.129814
201695_s_at	PNP	-1.06588	8.16066	-2.86121	0.00792696	0.129814
1559731_x_at	MACROD1	0.326338	3.48385	2.8583	0.00798312	0.130155
221092_at	IKZF3	-0.371917	6.70308	-2.85905	0.00796865	0.130155
206693_at	IL7	-0.346969	4.01305	-2.85547	0.00803807	0.130201
222481_at	TIMM10B	-0.443536	6.98007	-2.85636	0.00802071	0.130201
201485_s_at	RCN2	-0.635957	7.53397	-2.85579	0.00803191	0.130201
219304_s_at	PDGFD	-0.941036	6.66471	-2.85466	0.00805396	0.130201
204777_s_at	MAL	-0.9627	8.90688	-2.85478	0.00805155	0.130201
207830_s_at	PPP1R8	-0.382651	8.48618	-2.85383	0.00807009	0.130241
206175_x_at	ZNF222	-0.613326	5.55227	-2.85074	0.00813073	0.130758
227599_at	MB21D2	-0.701198	6.90318	-2.8513	0.00811971	0.130758
207351_s_at	SH2D2A	-0.443844	7.32783	-2.85017	0.008142	0.130808
221519_at	FBXW4	-0.45797	7.15271	-2.84818	0.00818126	0.131006
200904_at	HLA-E	-0.610066	11.1867	-2.84723	0.00820016	0.131033
228531_at	SAMD9	-0.627242	7.83892	-2.84741	0.0081966	0.131033
227141_at	TYW3	-0.444218	7.55302	-2.83976	0.00834974	0.132311
202767_at	ACP2	-0.45927	6.34991	-2.84168	0.00831105	0.132311
208689_s_at	RPN2	-0.940188	8.73939	-2.83978	0.00834928	0.132311
240513_at	EIF3M	0.443921	7.02996	2.83794	0.00838656	0.132371
202168_at	TAF9	-0.434651	8.34273	-2.83673	0.0084111	0.132618
208819_at	RAB8A	-0.898569	8.47381	-2.83347	0.00847759	0.133312
223107_s_at	ZCCHC17	-0.459483	8.04346	-2.83281	0.00849109	0.133407
202478_at	TRIB2	-0.692814	8.28148	-2.83121	0.00852413	0.133576
232234_at	SLA2	-0.419244	6.33711	-2.82995	0.00855015	0.133862
200616_s_at	MLEC	-0.562052	8.93858	-2.82896	0.00857043	0.13397
214779_s_at	SGSM3	-0.27141	6.25448	-2.82511	0.00865051	0.134019
203801_at	MRPS14	-0.333448	8.16656	-2.82781	0.00859434	0.134019
201346_at	ADIPOR2	-0.452826	9.0987	-2.82553	0.00864186	0.134019
204821_at	BTN3A3	-0.760727	7.22931	-2.82708	0.00860959	0.134019
210439_at	ICOS	-0.897333	7.183	-2.82623	0.00862717	0.134019
216602_s_at	FARSA	-0.407185	4.80511	-2.82269	0.00870123	0.134454
226757_at	IFIT2	-0.951558	8.27227	-2.82283	0.00869831	0.134454
235492_at	RNF217	0.357834	5.35281	2.82133	0.0087299	0.134568
210140_at	CST7	-0.973194	8.06997	-2.82126	0.00873133	0.134568
203351_s_at	ORC4	-0.340552	6.62033	-2.82061	0.00874497	0.134662
210865_at	FASLG	-0.389438	6.24748	-2.82008	0.00875613	0.134717
1566720_at	RPS10P7	0.317458	4.66487	2.81808	0.00879841	0.135251
234496_x_at	NYX	-0.305225	5.93493	-2.81595	0.00884377	0.135415
230224_at	ZCCHC18	-0.398764	6.32477	-2.81553	0.00885278	0.135415
202257_s_at	CD2BP2	-0.258183	8.20946	-2.8139	0.00888767	0.13551
234974_at	GALM	-0.281532	6.21899	-2.81455	0.00887367	0.13551
233679_at	LOC100506472	-0.410019	5.465	-2.81372	0.00889137	0.13551
230464_at	S1PR5	-0.843543	7.64597	-2.81378	0.00889021	0.13551
220457_at	SAMD4B	0.235624	6.43707	2.81325	0.00890147	0.135548
206118_at	STAT4	-0.932073	9.03683	-2.81281	0.00891097	0.135576
204837_at	MTMR9	0.331415	7.82364	2.81172	0.00893437	0.135689
204071_s_at	TOPORS	-0.511683	6.21404	-2.8115	0.00893916	0.135689
210419_at	BARX2	-0.274729	4.89343	-2.80944	0.00898363	0.1361
202880_s_at	CYTH1	-0.609621	9.79546	-2.80807	0.00901328	0.136202
1559011_at	FLJ13773	0.29511	4.49941	2.80605	0.00905724	0.136203
217147_s_at	TRAT1	-0.96395	7.5605	-2.80712	0.00903403	0.136203
242123_at	PAQR7	0.697324	6.38853	2.80316	0.00912045	0.136894
204533_at	CXCL10	-1.25124	6.11921	-2.8028	0.0091283	0.136894
214295_at	KIAA0485	0.851077	5.55447	2.80089	0.00917038	0.13706
210162_s_at	NFATC1	-0.281431	6.95049	-2.80055	0.00917791	0.13706
239162_at	DAPK1-IT1	1.36496	5.64546	2.79674	0.00926239	0.137859
234423_x_at	LOC100996255	0.366737	5.37528	2.79321	0.00934123	0.138572
204116_at	IL2RG	-0.691371	7.81603	-2.7932	0.00934139	0.138572
240830_at	SCARNA17	0.703817	7.81389	2.79241	0.00935923	0.138605
204639_at	ADA	-0.654283	7.74842	-2.79259	0.00935528	0.138605
35974_at	LRMP	-0.817218	9.22537	-2.79171	0.00937493	0.138607
203752_s_at	JUND	0.447704	10.8613	2.78973	0.0094196	0.138921
220242_x_at	ZNF701	0.362296	7.12614	2.78689	0.00948424	0.139528
218400_at	OAS3	-0.555864	5.42222	-2.78513	0.00952431	0.139771
201037_at	PFKP	-0.574415	7.93739	-2.78529	0.00952051	0.139771
218270_at	MRPL24	-0.380632	7.89188	-2.78303	0.00957246	0.140246
226059_at	TOMM40L	0.373268	6.14003	2.78233	0.00958844	0.140365
212005_at	SZRD1	-0.339634	7.49086	-2.78125	0.00961328	0.140497
227357_at	TAB3	0.406411	6.06881	2.77949	0.00965399	0.140511
213913_s_at	TBC1D30	0.335264	4.64932	2.77947	0.00965445	0.140511
210081_at	AGER	-0.327026	4.38496	-2.77824	0.009683	0.140511
212894_at	SUPV3L1	-0.404511	6.33759	-2.78054	0.00962983	0.140511
223528_s_at	METTL17	-0.505387	8.53541	-2.77813	0.00968549	0.140511
1552473_at	GAMT	0.331413	6.21504	2.77613	0.00973208	0.140686
225441_x_at	NAA38	-0.502993	7.70674	-2.77559	0.00974469	0.140686
202497_x_at	SLC2A3	0.329306	7.59388	2.77396	0.00978281	0.141121
213848_at	DUSP7	0.367069	8.72978	2.77196	0.00982977	0.14148
232633_at	XRCC5	0.565968	5.09517	2.7714	0.00984308	0.141532
229220_x_at	NOM1	0.612488	8.81017	2.77081	0.00985695	0.141542
233013_x_at	WAC-AS1	0.364812	8.4183	2.76968	0.00988352	0.141542
210288_at	KLRG1	-0.52433	6.42217	-2.77061	0.00986161	0.141542
226759_at	IKZF4	0.347867	4.69625	2.76866	0.00990792	0.14156
235729_at	ZNF514	0.480842	5.97953	2.76683	0.00995136	0.141715
218141_at	UBE2O	-0.382887	6.25351	-2.76753	0.00993461	0.141715
210102_at	VWA5A	-0.44347	6.71345	-2.76693	0.00994902	0.141715
221471_at	SERINC3	-0.790214	8.99178	-2.76615	0.00996744	0.141718
221376_at	FGF17	-0.313011	5.26887	-2.76417	0.0100149	0.142052
201507_at	PFDN1	-0.334175	7.72957	-2.76381	0.0100235	0.142061
225402_at	TP53RK	-0.507746	6.52683	-2.76294	0.0100443	0.142129
209083_at	CORO1A	-1.0378	10.0126	-2.76175	0.0100729	0.142421
242577_at	LOC389834	0.484757	4.2854	2.75973	0.0101217	0.142707
203310_at	STXBP3	0.434852	7.93244	2.75959	0.0101252	0.142707
200916_at	TAGLN2	-0.658329	8.86491	-2.75737	0.010179	0.143351
243477_at	ATG10	0.344183	4.53203	2.75628	0.0102057	0.143501
226044_at	TDP1	-0.370074	6.88598	-2.75654	0.0101991	0.143501
228697_at	HINT3	0.873082	6.03335	2.75483	0.0102411	0.143695
213835_x_at	GTPBP3	0.611602	7.35679	2.75124	0.0103293	0.143874
207489_at	RPS2P45	0.501557	3.97438	2.75212	0.0103074	0.143874
221790_s_at	LDLRAP1	-0.52363	8.84519	-2.75201	0.0103102	0.143874
219981_x_at	ZNF587	0.332433	5.70092	2.75034	0.0103514	0.143987
237701_at	C12orf54	-0.32049	4.58684	-2.74951	0.0103719	0.143987
208066_s_at	GTF2B	-0.789735	9.2265	-2.75012	0.0103568	0.143987
211168_s_at	UPF1	-0.330581	6.81921	-2.74796	0.0104103	0.144325
204994_at	MX2	-0.818827	9.24167	-2.74656	0.0104453	0.144697
225749_at	C16orf91	-0.395169	6.92345	-2.74383	0.0105136	0.145241
233811_at	RIN2	0.448244	7.02517	2.74016	0.0106058	0.145493
207513_s_at	ZNF189	-0.546317	7.90005	-2.74042	0.0105994	0.145493
205497_at	ZNF175	-0.341602	7.60742	-2.7396	0.01062	0.145533
201748_s_at	SAFB	-0.228935	5.7647	-2.73708	0.0106841	0.146299
1554769_at	ZNF785	0.318467	4.19693	2.73599	0.0107118	0.146452
1560131_at	LOC100506497	0.320081	4.60552	2.73309	0.0107862	0.146793
230505_at	LOC145474	0.627545	6.67951	2.73168	0.0108225	0.147175
231988_x_at	ZNF490	0.485361	5.07953	2.7285	0.0109046	0.147615
238931_at	METTL16	0.447951	5.05	2.72947	0.0108796	0.147615
223898_at	ZNF670	0.332551	3.62999	2.72894	0.0108933	0.147615
225028_at	LINC01420	-0.39418	6.33599	-2.7292	0.0108866	0.147615
223331_s_at	DDX20	-0.469795	6.84395	-2.72817	0.0109132	0.147619
204103_at	CCL4	-0.76687	8.69099	-2.72742	0.0109327	0.14777
241731_x_at	ZNF440	0.341698	4.80429	2.72571	0.0109771	0.148033
235816_s_at	RGL4	-0.543539	5.9768	-2.72503	0.0109951	0.148163
215978_x_at	ZNF721	0.38243	10.0301	2.72432	0.0110136	0.148301
220089_at	L2HGDH	0.49927	4.22595	2.72207	0.0110727	0.148341
202734_at	TRIP10	-0.296502	4.23449	-2.7225	0.0110614	0.148341
218895_at	GPATCH3	-0.454357	6.33255	-2.72292	0.0110505	0.148341
206148_at	IL3RA	-0.49504	6.01128	-2.72104	0.0110999	0.148341
202268_s_at	NAE1	-0.496863	9.1654	-2.72307	0.0110465	0.148341
242851_at	KIAA1919	0.305283	5.04143	2.72023	0.0111213	0.148343
1554260_a_at	FRYL	-0.444716	6.16455	-2.72067	0.0111096	0.148343
209736_at	SOX13	-0.331042	5.66471	-2.71825	0.0111738	0.148481
204703_at	IFT88	-0.457438	7.1514	-2.71897	0.0111545	0.148481
202747_s_at	ITM2A	-0.584199	8.59645	-2.71649	0.0112206	0.148726
225512_at	ZBTB38	-0.445645	7.31912	-2.71569	0.0112417	0.148745
212641_at	HIVEP2	-0.59504	7.31947	-2.71549	0.0112472	0.148745
202411_at	IFI27	-0.22252	4.72663	-2.71433	0.0112784	0.148911
208370_s_at	RCAN1	-0.308419	5.79729	-2.71377	0.0112932	0.148911
209791_at	PADI2	0.469444	7.21093	2.71125	0.0113609	0.149582
223002_s_at	XRN2	-0.648225	7.11687	-2.71059	0.0113789	0.149643
242314_at	TNRC6C	-0.229638	5.31407	-2.7098	0.0114002	0.149692
222504_s_at	EMC8	-0.379127	6.45375	-2.70847	0.0114363	0.15002
213361_at	TDRD7	-0.725836	7.40483	-2.70809	0.0114466	0.150045
205711_x_at	ATP5C1	-0.689485	9.88502	-2.70693	0.011478	0.150346
209725_at	UTP20	-0.435785	6.49951	-2.70638	0.011493	0.150376
205508_at	SCN1B	-0.48245	6.37793	-2.70623	0.0114972	0.150376
226490_at	NHSL1	0.279418	4.74809	2.70336	0.0115756	0.151179
226434_at	PPP1R35	-0.532923	6.7004	-2.7035	0.0115719	0.151179
202153_s_at	NUP62	-0.381999	6.26227	-2.70137	0.0116303	0.151747
225062_at	LOC389831	-0.777507	5.04969	-2.70078	0.0116467	0.151747
244640_at	ZNF850	0.459598	3.73621	2.6992	0.0116904	0.15201
227711_at	GTSF1	-0.386235	5.46728	-2.69843	0.0117117	0.152175
229368_s_at	ZFAND5	0.448639	8.18975	2.69752	0.011737	0.152184
222165_x_at	C9orf16	-0.352532	5.67099	-2.69696	0.0117525	0.152227
209871_s_at	APBA2	-0.421101	7.43739	-2.69644	0.011767	0.152227
213646_x_at	TUBA1B	-0.521103	11.0419	-2.6955	0.0117932	0.152455
243871_at	LOC100130476	0.622488	4.29778	2.69218	0.0118862	0.152747
1563452_at	AVL9	0.40014	5.72132	2.69103	0.0119187	0.152747
226378_s_at	C19orf25	-0.274875	5.55788	-2.69251	0.011877	0.152747
219220_x_at	MRPS22	-0.597961	9.13475	-2.69222	0.0118853	0.152747
202431_s_at	MYC	-0.774919	8.48643	-2.6918	0.011897	0.152747
206637_at	P2RY14	-1.15984	7.56304	-2.6923	0.0118829	0.152747
210876_at	ANXA2P1	-0.35097	4.75224	-2.6894	0.0119649	0.153008
205191_at	RP2	0.57292	7.405	2.68846	0.0119913	0.153146
218619_s_at	SUV39H1	-0.245985	6.26811	-2.68768	0.0120135	0.153189
210031_at	CD247	-1.02971	8.88533	-2.68721	0.0120268	0.153249
221096_s_at	TMCO6	-0.416052	6.41451	-2.68685	0.0120372	0.153259
228207_at	LOC100499489	-0.377026	5.25363	-2.68564	0.0120715	0.153489
200688_at	SF3B3	-0.194758	7.04194	-2.68496	0.0120911	0.153519
240703_s_at	HERC1	0.257135	3.31903	2.68431	0.0121097	0.153646
232594_at	HSBP1L1	-0.281201	6.23356	-2.68293	0.0121492	0.153719
219467_at	GIN1	-0.442864	7.12372	-2.6823	0.0121673	0.153719
212561_at	DENND5A	-0.659643	9.15964	-2.68296	0.0121482	0.153719
220945_x_at	MANSC1	0.448818	4.09905	2.68138	0.0121937	0.153823
212462_at	KAT6B	-0.319678	6.93947	-2.68073	0.0122127	0.153823
201750_s_at	ECE1	-0.335604	5.89073	-2.67992	0.012236	0.153823
218148_at	CENPT	-0.337219	4.4196	-2.68057	0.0122171	0.153823
1554806_a_at	FBXO8	-0.558918	7.80048	-2.67849	0.0122774	0.154126
200682_s_at	UBE2L3	-0.59582	7.58026	-2.67852	0.0122764	0.154126
206129_s_at	ARSB	0.27897	4.68907	2.67732	0.0123113	0.154262
212509_s_at	MXRA7	-0.455173	6.27251	-2.67692	0.012323	0.154262
203179_at	GALT	-0.573623	6.96367	-2.67707	0.0123186	0.154262
230536_at	PBX4	-0.369025	6.07333	-2.6765	0.0123352	0.154307
1558965_at	PHF21A	0.33838	7.07834	2.67302	0.012437	0.155253
238225_at	MIR146A	-0.302177	4.79412	-2.67256	0.0124504	0.155311
226383_at	ARL14EP	-0.490745	8.13023	-2.6721	0.012464	0.155372
209576_at	GNAI1	0.497674	4.13724	2.66849	0.0125704	0.155526
228008_at	ARID3A	0.260625	6.22056	2.66878	0.0125619	0.155526
216253_s_at	PARVB	-0.499313	5.58591	-2.67023	0.0125192	0.155526
221249_s_at	FAM117A	-0.677819	8.23045	-2.67029	0.0125172	0.155526
209014_at	MAGED1	-0.739321	8.23555	-2.66813	0.0125812	0.155526
218300_at	PAGR1	-0.25517	6.63294	-2.66417	0.0126993	0.156226
1555847_a_at	LOC284454	0.469032	7.27159	2.66264	0.0127451	0.156443
235310_at	GCSAM	-0.324101	4.34666	-2.6616	0.0127762	0.156443
210607_at	FLT3LG	-0.490992	6.00458	-2.66191	0.0127671	0.156443
242961_x_at	DDX58	-0.448402	7.0641	-2.66059	0.0128067	0.156574
209969_s_at	STAT1	-0.478257	8.0485	-2.65997	0.0128254	0.156695
208602_x_at	CD6	-0.242241	5.69273	-2.65754	0.012899	0.157192
228258_at	TBC1D10C	-0.57509	8.61078	-2.65792	0.0128876	0.157192
224684_at	SNX12	-0.402752	7.64925	-2.65546	0.0129623	0.157274
225132_at	FBXL3	-0.441533	10.5327	-2.65552	0.0129604	0.157274
202169_s_at	AASDHPPT	-0.442061	9.24463	-2.65489	0.0129797	0.157274
213629_x_at	MT1F	-0.494963	7.66353	-2.65409	0.0130042	0.157368
207286_at	CEP135	0.347364	5.31521	2.65342	0.0130248	0.157509
244037_at	LOC100507520	0.457558	5.60888	2.65193	0.0130706	0.157904
202917_s_at	S100A8	0.439494	10.172	2.65073	0.0131074	0.157904
226796_at	ABHD15	-0.487167	6.27415	-2.65067	0.0131094	0.157904
215341_at	DNAH6	-0.235581	4.63728	-2.64926	0.0131528	0.157984
209191_at	TUBB6	-0.666694	6.24353	-2.6494	0.0131485	0.157984
238803_at	HECTD2	0.283413	3.84803	2.64722	0.0132158	0.158528
239385_at	TFG	0.238172	5.08946	2.6462	0.0132476	0.158695
214105_at	SOCS3	0.44169	5.28272	2.64509	0.0132824	0.158731
240115_at	LOC100286925	0.410387	5.55398	2.6445	0.0133006	0.158731
201498_at	USP7	0.397109	8.52795	2.6456	0.0132662	0.158731
1556956_at	KCP	-0.32559	4.97748	-2.6441	0.0133131	0.158731
227002_at	FAM78A	-0.554962	8.13249	-2.64477	0.0132923	0.158731
216194_s_at	TBCB	-0.614119	8.62451	-2.64302	0.0133469	0.159028
212008_at	UBXN4	-0.436896	6.94998	-2.64236	0.0133676	0.159168
218600_at	LIMD2	-0.32482	5.69276	-2.63947	0.0134586	0.159931
39318_at	TCL1A	-0.541582	6.6853	-2.63716	0.013532	0.160201
204642_at	S1PR1	-0.56327	8.44816	-2.63705	0.0135354	0.160201
210164_at	GZMB	-1.05751	10.3576	-2.63741	0.0135238	0.160201
218574_s_at	LMCD1	-0.22513	5.10232	-2.63474	0.013609	0.16023
241812_at	SPATS2L	-0.302596	5.91764	-2.63514	0.0135961	0.16023
225973_at	TAP2	-0.324781	6.43132	-2.63635	0.0135576	0.16023
1560770_at	PABPC1	0.331471	4.77747	2.63374	0.0136409	0.160279
212531_at	LCN2	-0.593131	6.78916	-2.63378	0.0136395	0.160279
220864_s_at	NDUFA13	-0.778383	8.3982	-2.6343	0.0136231	0.160279
222062_at	IL27RA	-0.564261	7.58383	-2.6322	0.0136903	0.160573
203152_at	MRPL40	-0.607844	6.95559	-2.63172	0.0137058	0.160617
203323_at	CAV2	-0.739967	4.33005	-2.63134	0.013718	0.160654
238851_at	ANKRD13A	0.6669	7.4562	2.63056	0.0137428	0.160718
227040_at	NHLRC3	0.346774	5.44773	2.63005	0.0137595	0.160718
213060_s_at	CHI3L2	-0.525932	5.87552	-2.63006	0.0137589	0.160718
220855_at	CLTC-IT1	0.527662	4.35651	2.62743	0.0138442	0.161186
209164_s_at	CYB561	-0.228373	6.30853	-2.62732	0.0138475	0.161186
231884_at	CNTROB	-0.258119	5.77485	-2.62711	0.0138546	0.161186
222047_s_at	SRRT	-0.291233	7.77609	-2.62813	0.0138213	0.161186
219008_at	C2orf43	-0.378512	6.18994	-2.62616	0.0138854	0.161341
218987_at	ATF7IP	0.487773	7.69725	2.62452	0.0139388	0.161434
235536_at	SNORD89	0.433394	9.16759	2.62538	0.0139109	0.161434
1558652_at	KANSL3	0.41715	4.12298	2.62501	0.0139227	0.161434
218609_s_at	NUDT2	-0.296779	6.6786	-2.62238	0.0140087	0.162033
1559501_at	CBR3-AS1	0.323067	3.65126	2.62115	0.0140493	0.162187
202428_x_at	DBI	-0.526312	9.4211	-2.62157	0.0140355	0.162187
213604_at	TCEB3	-0.302154	7.47404	-2.61953	0.0141027	0.162487
227653_at	TRMT5	-0.347829	5.25509	-2.61898	0.0141207	0.162529
206254_at	EGF	-0.829706	5.74327	-2.61886	0.0141246	0.162529
209301_at	CA2	-1.24269	9.78112	-2.6164	0.014206	0.163151
234980_at	TMEM56	0.541365	4.00345	2.61529	0.0142429	0.163152
200794_x_at	DAZAP2	-0.598855	10.3665	-2.61536	0.0142407	0.163152
217720_at	CHCHD2	-0.376335	9.4514	-2.61484	0.0142582	0.163222
240200_at	SULT1C2	-0.276301	5.18792	-2.61314	0.0143147	0.163344
204198_s_at	RUNX3	-0.349607	7.35812	-2.61341	0.0143057	0.163344
229740_at	SMIM5	-0.503811	8.47941	-2.61349	0.0143032	0.163344
208682_s_at	MAGED2	-0.622714	7.52896	-2.61326	0.0143109	0.163344
229313_at	ANO5	0.43929	4.01404	2.60957	0.0144346	0.16377
210172_at	SF1	0.430681	9.43461	2.61036	0.0144082	0.16377
220488_s_at	BCAS3	-0.368346	6.14102	-2.61016	0.0144149	0.16377
200967_at	PPIB	-1.00246	9.18336	-2.61007	0.014418	0.16377
200070_at	CNPPD1	-0.234431	6.68787	-2.60725	0.0145133	0.163929
219408_at	PRMT7	-0.461175	5.6136	-2.608	0.0144877	0.163929
200946_x_at	GLUD1	-0.555921	7.50382	-2.60724	0.0145134	0.163929
219192_at	UBAP2	-0.567908	7.66309	-2.60828	0.0144784	0.163929
211342_x_at	MED12	-0.42338	5.85051	-2.60606	0.0145534	0.164173
203860_at	PCCA	0.243715	4.6295	2.60404	0.0146224	0.164743
207877_s_at	NVL	-0.379445	7.02905	-2.60417	0.0146178	0.164743
215558_at	UBR2	0.502158	3.99517	2.60211	0.0146883	0.164807
224015_s_at	MRPS25	0.390418	6.2745	2.60203	0.0146909	0.164807
238773_at	METTL15	0.207822	4.29745	2.60148	0.0147099	0.164807
223615_at	ABI3	-0.350152	6.77348	-2.60117	0.0147207	0.164807
218438_s_at	MED28	-0.382639	7.19691	-2.6025	0.014675	0.164807
223267_at	TRMT10C	-0.644395	7.45487	-2.60128	0.0147167	0.164807
231377_at	CXorf65	-0.675818	6.89078	-2.60346	0.0146421	0.164807
207252_at	INE1	0.304483	5.86893	2.60052	0.0147428	0.164896
205061_s_at	EXOSC9	-0.364468	7.32473	-2.5995	0.0147781	0.165138
227388_at	TUSC1	0.404518	6.52021	2.59839	0.0148163	0.16515
225924_at	FNIP2	0.297396	8.22718	2.59881	0.0148018	0.16515
209408_at	KIF2C	-0.312581	5.68285	-2.59736	0.0148518	0.16527
1562367_at	C15orf54	-0.993082	6.10886	-2.5976	0.0148436	0.16527
219347_at	NUDT15	0.395004	6.19698	2.59523	0.0149258	0.165701
201614_s_at	RUVBL1	-0.340102	6.27112	-2.59531	0.014923	0.165701
202713_s_at	KIAA0391	-0.42393	8.26686	-2.59482	0.0149402	0.165701
203103_s_at	PRPF19	-0.6154	7.82307	-2.59495	0.0149357	0.165701
238452_at	FCRLB	-0.356868	5.44943	-2.59416	0.0149631	0.165846
235829_at	CAHM	0.520196	4.27322	2.5921	0.0150351	0.166236
202710_at	BET1	-0.71522	7.88078	-2.59182	0.0150451	0.166243
222201_s_at	CASP8AP2	-0.45718	8.06607	-2.59141	0.0150592	0.166295
238607_at	ZNF296	-0.24656	4.003	-2.59105	0.015072	0.166334
213407_at	PHLPP2	-0.557542	6.88492	-2.59006	0.0151065	0.166509
1554595_at	SYMPK	0.457978	6.77024	2.58837	0.0151661	0.166823
227294_at	ZNF689	-0.398042	5.86656	-2.58527	0.0152761	0.167547
236700_at	EIF3C	0.605826	5.82207	2.58157	0.0154079	0.167768
238453_at	FGFBP3	0.469448	4.4501	2.58358	0.0153361	0.167768
223834_at	CD274	-0.274954	5.75423	-2.58363	0.0153345	0.167768
203046_s_at	TIMELESS	-0.288262	6.29178	-2.58297	0.015358	0.167768
230489_at	CD5	-0.405639	7.4065	-2.58329	0.0153465	0.167768
221711_s_at	BABAM1	-0.415188	7.531	-2.58276	0.0153653	0.167768
202810_at	DRG1	-0.47469	8.80357	-2.58178	0.0154006	0.167768
219863_at	HERC5	-0.812525	7.90849	-2.58256	0.0153727	0.167768
1558041_a_at	KIAA0895L	0.274285	4.534	2.58015	0.0154589	0.167883
213138_at	ARID5A	-0.243719	6.4149	-2.57811	0.0155325	0.167883
225562_at	RASA3	-0.408178	6.37034	-2.58061	0.0154426	0.167883
236717_at	FAM179A	-0.427389	5.63006	-2.57982	0.015471	0.167883
206589_at	GFI1	-0.471787	6.79263	-2.57906	0.0154982	0.167883
229971_at	GPR114	-0.529873	7.01096	-2.57809	0.015533	0.167883
219083_at	SHQ1	-0.537511	8.44203	-2.57893	0.0155029	0.167883
203413_at	NELL2	-0.752377	10.071	-2.57815	0.015531	0.167883
225496_s_at	SYTL2	-0.826939	7.94545	-2.57837	0.0155231	0.167883
202763_at	CASP3	-0.409824	7.64921	-2.5777	0.0155472	0.167891
242408_at	STYX	0.286265	5.54039	2.57595	0.0156107	0.167917
209602_s_at	GATA3	-0.385011	7.54411	-2.5757	0.0156195	0.167917
223027_at	SNX9	-0.386195	6.73581	-2.57514	0.0156399	0.167917
216903_s_at	MICU1	-0.735305	7.6021	-2.57542	0.0156299	0.167917
206437_at	S1PR4	-0.260418	7.42665	-2.57362	0.0156952	0.168006
224754_at	SP1	-0.47767	7.20479	-2.57375	0.0156907	0.168006
212047_s_at	RNF167	-0.366136	7.48905	-2.57293	0.0157205	0.168046
211454_x_at	FKSG49	0.517994	8.33729	2.57191	0.0157576	0.168065
219463_at	LAMP5	-0.53003	5.97099	-2.57201	0.015754	0.168065
218219_s_at	LANCL2	-0.30489	6.17034	-2.56935	0.0158518	0.16815
217730_at	TMBIM1	-0.49161	9.5459	-2.57054	0.0158078	0.16815
218170_at	ISOC1	-0.504431	7.6977	-2.57067	0.0158031	0.16815
224858_at	ZDHHC5	-0.527143	8.7349	-2.57007	0.0158252	0.16815
218123_at	C21orf59	-0.597407	8.25443	-2.57041	0.0158127	0.16815
209593_s_at	TOR1B	-0.747595	7.85678	-2.56912	0.01586	0.16815
223717_s_at	ACRBP	-1.00545	9.20304	-2.56854	0.0158815	0.16815
217817_at	ARPC4	-0.343765	6.6004	-2.56613	0.0159706	0.168749
230511_at	CREM	-0.400304	6.23937	-2.56605	0.0159733	0.168749
213355_at	ST3GAL6	0.467202	6.70679	2.56441	0.0160343	0.168781
219175_s_at	SLC41A3	-0.359926	6.8094	-2.56418	0.0160428	0.168781
209160_at	AKR1C3	-0.932599	7.98968	-2.56442	0.0160338	0.168781
1569990_at	NUDT3	0.350474	4.54	2.56357	0.0160655	0.168921
1563077_at	LOC100289058	0.399661	5.30907	2.56227	0.0161139	0.169145
226909_at	ZNF518B	-0.330055	6.41436	-2.56222	0.0161158	0.169145
201930_at	MCM6	-0.394209	6.03785	-2.56263	0.0161004	0.169145
205987_at	CD1C	-0.785561	8.41747	-2.56172	0.0161344	0.169145
239106_at	CA5BP1	0.515556	5.12218	2.55888	0.016241	0.169303
230559_x_at	FGD4	0.445297	5.61837	2.55781	0.0162813	0.169303
213145_at	FBXL14	-0.281539	8.16507	-2.55748	0.0162938	0.169303
219253_at	TMEM185B	-0.285311	5.39663	-2.56106	0.0161593	0.169303
209432_s_at	CREB3	-0.380451	6.3862	-2.55666	0.0163249	0.169303
201361_at	TMEM109	-0.561643	7.50802	-2.55681	0.0163191	0.169303
206976_s_at	HSPH1	-0.590902	8.39509	-2.56011	0.0161949	0.169303
243852_at	LUC7L2	0.572479	6.57264	2.55123	0.0165313	0.169889
202524_s_at	SPOCK2	-0.334059	7.96934	-2.54902	0.0166158	0.169889
223398_at	C9orf89	-0.357535	7.84748	-2.55229	0.0164906	0.169889
213272_s_at	TMEM159	-0.379455	5.90724	-2.54985	0.0165839	0.169889
1566303_s_at	PPP1R11	-0.435277	7.94452	-2.5504	0.0165629	0.169889
1564435_a_at	KRT72	-0.473277	5.4353	-2.55118	0.016533	0.169889
208678_at	ATP6V1E1	-0.489754	9.71439	-2.55197	0.0165027	0.169889
224345_x_at	FAM162A	-0.490244	7.48246	-2.55356	0.0164422	0.169889
235414_at	ZNF383	-0.502321	5.40238	-2.55	0.0165781	0.169889
231578_at	GBP1	-0.526061	7.90427	-2.55226	0.016492	0.169889
221081_s_at	DENND2D	-0.568416	8.50873	-2.55219	0.0164945	0.169889
211750_x_at	TUBA1C	-0.623104	11.0262	-2.5531	0.01646	0.169889
237109_at	TOM1L2	-0.218942	5.66215	-2.54694	0.0166959	0.170283
204411_at	KIF21B	-0.32093	7.5307	-2.54561	0.0167472	0.170353
201702_s_at	PPP1R10	-0.494986	6.70416	-2.54564	0.016746	0.170353
236193_at	HIST1H2BC	-0.827343	6.19859	-2.54576	0.0167415	0.170353
228285_at	TDRD9	0.937349	7.46757	2.54467	0.0167836	0.170625
202811_at	STAMBP	0.289588	6.66324	2.54349	0.0168296	0.170801
202621_at	IRF3	-0.491029	7.66535	-2.54128	0.0169157	0.171478
223223_at	ARV1	-0.632487	7.32946	-2.54098	0.0169276	0.171502
225076_s_at	ZNFX1	-0.663001	7.92959	-2.53867	0.0170177	0.172023
203823_at	RGS3	-0.308954	7.58783	-2.53707	0.017081	0.172369
209375_at	XPC	-0.450754	8.53904	-2.53632	0.0171104	0.17247
232466_at	CUL4A	0.30555	7.26273	2.53536	0.0171483	0.17255
1554999_at	RASGEF1B	0.855168	4.3921	2.53405	0.0172005	0.172712
1552497_a_at	SLAMF6	-0.400449	7.22753	-2.53291	0.0172455	0.17295
219372_at	IFT81	0.32653	5.13823	2.5324	0.0172657	0.172958
201667_at	GJA1	0.308862	3.19492	2.5325	0.0172618	0.172958
202949_s_at	FHL2	-0.642055	5.99259	-2.53207	0.0172791	0.172995
207917_at	NUDT13	0.259672	5.09071	2.53015	0.0173555	0.173066
229023_at	SFT2D3	-0.284854	6.26161	-2.53087	0.0173268	0.173066
213616_at	TPGS2	-0.319478	6.31479	-2.5303	0.0173494	0.173066
224782_at	ZMAT2	-0.363575	8.92995	-2.53054	0.01734	0.173066
232048_at	FAM76B	0.296686	5.48401	2.52857	0.0174189	0.173323
211337_s_at	TUBGCP4	-0.293975	5.38817	-2.52896	0.0174033	0.173323
211468_s_at	RECQL5	-0.243373	4.29954	-2.52744	0.0174645	0.173506
203635_at	DSCR3	-0.332017	6.49343	-2.52666	0.0174959	0.173506
201768_s_at	CLINT1	-0.348541	5.80764	-2.52684	0.0174885	0.173506
223619_x_at	PECR	0.379185	7.98822	2.52486	0.0175683	0.173624
206515_at	CYP4F3	0.264346	3.48718	2.52575	0.0175325	0.173624
223563_at	GNB1L	-0.261623	5.00987	-2.52495	0.017565	0.173624
202655_at	MANF	-0.433389	8.72334	-2.52209	0.0176806	0.174464
226323_at	ZNF830	-0.529113	7.53294	-2.52139	0.0177095	0.174593
208679_s_at	ARPC2	-0.84086	10.8633	-2.52129	0.0177134	0.174593
213175_s_at	SNRPB	-0.72821	8.93099	-2.52071	0.017737	0.17473
202659_at	PSMB10	-0.794606	9.04977	-2.51932	0.0177937	0.175191
221758_at	ARMC6	-0.2613	6.85095	-2.51886	0.0178128	0.175282
205875_s_at	TREX1	-0.369996	7.50678	-2.51854	0.017826	0.175315
207167_at	CD101	-0.389523	4.89783	-2.51772	0.0178595	0.175547
212123_at	TCTN3	-0.402715	6.58454	-2.51725	0.0178786	0.175631
230027_s_at	MRPL43	-0.399406	6.51547	-2.51658	0.0179063	0.175717
209361_s_at	PCBP4	-0.3136	6.47366	-2.51603	0.0179291	0.175834
218723_s_at	RGCC	-0.401793	6.0199	-2.51437	0.0179974	0.176165
218654_s_at	MRPS33	-0.636261	8.41468	-2.51403	0.0180114	0.176165
202556_s_at	MCRS1	-0.409832	6.07095	-2.51371	0.018025	0.176201
226308_at	HAUS8	-0.275562	5.9824	-2.51316	0.0180477	0.176327
230788_at	GCNT2	0.516026	8.12487	2.51032	0.0181656	0.177284
204252_at	CDK2	-0.26995	4.61886	-2.50905	0.0182189	0.177506
201039_s_at	RAD23A	-0.409856	5.6297	-2.50886	0.0182266	0.177506
213532_at	ADAM17	0.312583	8.44207	2.50635	0.0183322	0.177683
231984_at	MTAP	0.295286	4.93075	2.50761	0.018279	0.177683
205489_at	CRYM	-0.356505	6.74733	-2.50691	0.0183087	0.177683
212486_s_at	FYN	-0.627246	9.27218	-2.50707	0.0183016	0.177683
209732_at	CLEC2B	-0.522045	9.50263	-2.50422	0.018422	0.17832
208714_at	NDUFV1	-0.395614	7.18757	-2.50386	0.0184372	0.178345
217787_s_at	GALNT2	0.320815	6.523	2.50324	0.0184635	0.17843
1554224_at	LOC101929497	-0.320674	3.7206	-2.50194	0.0185187	0.1787
224448_s_at	UQCC2	-0.323574	7.17687	-2.50187	0.0185216	0.1787
224671_at	MRPL10	-0.534744	7.86958	-2.50199	0.0185162	0.1787
214082_at	CA5B	-0.319885	5.72828	-2.50087	0.0185638	0.178923
223939_at	SUCNR1	-0.495727	4.42024	-2.50085	0.0185647	0.178923
229880_at	LOC100506014	-0.28798	4.25926	-2.50023	0.0185913	0.179082
224819_at	TCEAL8	-0.463608	6.43713	-2.49955	0.0186204	0.179265
217767_at	C3	-0.386551	5.79328	-2.49896	0.0186454	0.179409
213463_s_at	FAM149B1	-0.332721	6.16621	-2.49608	0.018769	0.180112
211386_at	MGC12488	0.559025	6.22786	2.49523	0.0188054	0.180169
242321_at	PTPN14	0.245154	3.88637	2.49533	0.018801	0.180169
203604_at	ZNF516	0.399845	6.53667	2.49417	0.018851	0.180199
1559580_at	LRRC39	0.229088	3.90981	2.49399	0.0188591	0.180199
217766_s_at	TMEM50A	-0.330773	10.8063	-2.49464	0.018831	0.180199
218049_s_at	MRPL13	-0.643663	6.2077	-2.49416	0.0188515	0.180199
202531_at	IRF1	-0.819961	8.69062	-2.49336	0.018886	0.180359
218483_s_at	IFT46	-0.39873	5.67389	-2.493	0.0189019	0.180415
208644_at	PARP1	-0.530569	7.88016	-2.49167	0.0189595	0.180502
211609_x_at	PSMD4	-0.449044	7.56857	-2.49119	0.0189801	0.18058
221272_s_at	C1orf21	-0.471116	5.98225	-2.4907	0.0190014	0.180685
1553639_a_at	PPARGC1B	0.472495	6.3666	2.48916	0.0190686	0.180939
208094_s_at	CCDC130	-0.291898	6.90959	-2.48923	0.0190654	0.180939
207777_s_at	SP140	-0.580648	7.21647	-2.48954	0.0190521	0.180939
201630_s_at	ACP1	-0.638467	8.29567	-2.4878	0.0191281	0.181116
225215_s_at	MTRF1L	-0.406964	7.81466	-2.48723	0.0191531	0.18116
206181_at	SLAMF1	-0.485267	5.69526	-2.48726	0.0191516	0.18116
238943_at	FIBCD1	-0.270542	5.81643	-2.48584	0.0192137	0.181368
219333_s_at	CAPN10	-0.288181	6.18971	-2.4858	0.0192158	0.181368
207945_s_at	CSNK1D	-0.389683	8.36872	-2.48466	0.019266	0.181567
235026_at	C12orf66	0.326575	5.45752	2.48416	0.0192879	0.181664
228298_at	PCED1B	-0.441525	8.24957	-2.48054	0.0194481	0.182786
218538_s_at	MRS2	-0.321317	5.7004	-2.4799	0.0194764	0.182845
218573_at	MAGEH1	-0.498905	8.01966	-2.47959	0.0194905	0.182845
228690_s_at	NDUFA11	-0.544127	9.1038	-2.47949	0.0194948	0.182845
202284_s_at	CDKN1A	-0.548264	8.39057	-2.47947	0.0194955	0.182845
232705_at	LRRFIP2	0.364696	6.42702	2.47864	0.0195328	0.183082
238147_at	TRIM46	0.284598	5.82904	2.47728	0.0195933	0.183082
224513_s_at	UBQLN4	0.268167	7.01137	2.47712	0.0196006	0.183082
207270_x_at	CD300C	-0.247626	5.52645	-2.47615	0.0196442	0.183082
203695_s_at	DFNA5	-0.300227	4.87337	-2.47752	0.0195825	0.183082
218855_at	TPRA1	-0.340562	5.04965	-2.47635	0.0196353	0.183082
205053_at	PRIM1	-0.523765	7.30182	-2.4756	0.0196689	0.183216
202536_at	CHMP2B	-0.47569	8.17811	-2.47512	0.0196904	0.183225
1568768_s_at	BRE-AS1	0.890412	5.23648	2.47292	0.0197892	0.183952
208696_at	CCT5	-0.382886	7.55867	-2.47235	0.019815	0.184096
203514_at	MAP3K3	0.312037	6.95211	2.4716	0.0198489	0.184315
212693_at	MDN1	0.384683	7.03949	2.4694	0.0199488	0.18476
215349_at	BTBD18	0.316133	5.47786	2.46958	0.0199406	0.18476
1560762_at	LINC00996	-0.394571	4.20551	-2.4694	0.0199487	0.18476
225498_at	CHMP4B	-0.37764	7.37184	-2.4684	0.0199943	0.184905
217961_at	SLC25A38	-0.722758	7.86677	-2.46867	0.0199821	0.184905
225312_at	COMMD6	-0.317356	9.36004	-2.46632	0.0200893	0.185446
200609_s_at	WDR1	-0.352179	7.97504	-2.46503	0.0201486	0.185446
227322_s_at	BCCIP	-0.445542	6.91549	-2.46406	0.0201929	0.185446
202283_at	SERPINF1	-0.562201	6.04987	-2.46395	0.0201979	0.185446
202595_s_at	LEPROTL1	-0.61306	9.10456	-2.46439	0.0201779	0.185446
201123_s_at	EIF5A	-0.832173	6.87973	-2.46398	0.0201969	0.185446
206049_at	SELP	-0.896538	8.22293	-2.46582	0.0201124	0.185446
1556088_at	RPAIN	0.367909	5.32221	2.46166	0.0203037	0.185749
209266_s_at	SLC39A8	-0.172096	5.36273	-2.46181	0.0202968	0.185749
210029_at	IDO1	-0.427368	5.32715	-2.46213	0.0202822	0.185749
201214_s_at	PPP1R7	-0.478921	7.78582	-2.46117	0.0203264	0.185749
212696_s_at	RNF4	-0.719643	9.5593	-2.46116	0.0203269	0.185749
235085_at	SGK223	-0.465611	8.05439	-2.4609	0.0203391	0.185765
237058_x_at	SLC6A13	0.560444	5.04983	2.45905	0.0204248	0.185966
244128_x_at	GLIS1	-0.260952	3.91585	-2.45894	0.02043	0.185966
209457_at	DUSP5	-0.474729	6.51842	-2.45894	0.0204298	0.185966
201400_at	PSMB3	-0.533676	8.84498	-2.45968	0.0203956	0.185966
208729_x_at	HLA-B	-0.553956	11.9024	-2.45806	0.0204709	0.18611
222404_x_at	PTPLAD1	-0.448846	7.45232	-2.45771	0.0204869	0.18616
214205_x_at	GLRX3	-0.207582	6.45567	-2.45733	0.0205047	0.186226
201466_s_at	JUN	0.692488	5.72674	2.45462	0.0206314	0.186234
234923_at	RALGAPA1	0.263149	5.34181	2.45512	0.0206081	0.186234
202471_s_at	IDH3G	-0.352224	7.37826	-2.45396	0.0206624	0.186234
225898_at	WDR54	-0.428796	7.72007	-2.45413	0.0206545	0.186234
221940_at	RPUSD2	-0.441112	5.92984	-2.45589	0.0205723	0.186234
211926_s_at	MYH9	-0.535161	8.53574	-2.45579	0.0205765	0.186234
217736_s_at	EIF2AK1	-0.567406	7.65146	-2.45434	0.0206449	0.186234
225036_at	TOMM5	-0.648281	8.46766	-2.45433	0.0206454	0.186234
233868_x_at	ADAM33	0.277751	7.92345	2.45252	0.0207305	0.186659
229367_s_at	GIMAP6	-0.498444	9.81686	-2.45142	0.0207824	0.186881
228754_at	SLC6A6	0.303376	10.6619	2.45105	0.0207998	0.186904
204340_at	TMEM187	-0.367846	6.27585	-2.45016	0.0208416	0.186997
204023_at	RFC4	-0.511046	7.81295	-2.45059	0.0208215	0.186997
217774_s_at	TRMT112	-0.667512	9.79705	-2.45024	0.0208381	0.186997
219157_at	KLHL2	0.393426	9.43534	2.44927	0.0208838	0.187157
226854_at	MTG2	-0.17829	5.67776	-2.4488	0.0209065	0.187157
219238_at	PIGV	-0.291661	7.09832	-2.44832	0.020929	0.187157
230012_at	LINC00324	-0.485145	7.99357	-2.44824	0.0209331	0.187157
225105_at	C12orf75	-0.866826	8.88027	-2.44832	0.0209291	0.187157
218467_at	PSMG2	-0.710223	10.307	-2.44717	0.0209837	0.187516
232945_at	PUS10	0.285626	4.70108	2.44634	0.0210235	0.187652
200060_s_at	RNPS1	-0.489458	8.77913	-2.44597	0.0210412	0.187652
243648_at	ZBED6	0.317373	5.96727	2.44524	0.0210759	0.187815
217942_at	MRPS35	-0.533513	8.60733	-2.44514	0.0210805	0.187815
226702_at	CMPK2	-0.937692	9.62672	-2.44479	0.0210974	0.187871
207376_at	VENTX	0.44879	7.04778	2.44316	0.0211759	0.188099
209150_s_at	TM9SF1	-0.297938	6.83539	-2.44325	0.0211713	0.188099
233559_s_at	WDFY1	-0.382992	7.76713	-2.44358	0.0211555	0.188099
218460_at	HEATR2	-0.442515	7.31152	-2.4427	0.0211979	0.188202
228087_at	CCDC126	-0.282499	6.33924	-2.44186	0.0212382	0.188372
219754_at	RBM41	0.34346	5.65553	2.44082	0.0212886	0.188584
204905_s_at	EEF1E1	-0.265416	5.86533	-2.4407	0.021294	0.188584
205115_s_at	RBM19	-0.226361	4.76216	-2.43991	0.0213325	0.188831
225210_s_at	FAM103A1	-0.375051	7.52672	-2.43928	0.0213628	0.189006
235775_at	TMTC2	0.398248	5.04697	2.43648	0.0214988	0.189713
224598_at	MGAT4B	-0.563482	7.58862	-2.43655	0.0214955	0.189713
214942_at	RBM34	0.268723	3.55461	2.43604	0.0215203	0.189725
238055_at	LOC100505549	0.251099	5.73824	2.43544	0.0215493	0.189725
200005_at	EIF3D	-0.718546	9.91878	-2.4352	0.0215613	0.189725
218491_s_at	THYN1	-0.666211	7.79448	-2.43446	0.0215974	0.189948
202012_s_at	EXT2	-0.43478	7.27487	-2.43327	0.0216557	0.190367
239462_at	ZNF284	0.226639	6.49719	2.43037	0.0217985	0.190774
206066_s_at	RAD51C	-0.25609	6.53364	-2.42949	0.0218417	0.190774
214177_s_at	PBXIP1	-0.277793	6.91103	-2.43053	0.0217907	0.190774
214973_x_at	IGHD	-0.313104	5.86882	-2.43114	0.0217603	0.190774
227946_at	OSBPL7	-0.328658	7.51226	-2.42987	0.0218228	0.190774
201388_at	PSMD3	-0.32927	6.34071	-2.42988	0.0218223	0.190774
220748_s_at	ZNF580	-0.437949	6.77983	-2.43139	0.0217482	0.190774
213798_s_at	CAP1	-0.454017	12.2708	-2.43167	0.0217345	0.190774
227236_at	TSPAN2	-0.523911	6.63648	-2.43145	0.0217452	0.190774
201651_s_at	PACSIN2	-0.541154	8.10362	-2.43096	0.0217694	0.190774
224633_s_at	GPATCH4	-0.219342	6.26678	-2.42648	0.021991	0.191169
219731_at	ENTPD1-AS1	-0.241494	6.13723	-2.42642	0.0219939	0.191169
225466_at	PATL1	-0.35604	7.31056	-2.42645	0.0219926	0.191169
200986_at	SERPING1	-0.577526	5.96419	-2.42684	0.021973	0.191169
210759_s_at	PSMA1	-0.324337	10.5765	-2.42614	0.0220078	0.191196
204744_s_at	IARS	-0.480432	9.34412	-2.42542	0.0220438	0.191322
212614_at	ARID5B	-0.824096	9.10232	-2.42555	0.0220374	0.191322
209470_s_at	GPM6A	0.501657	4.16155	2.4249	0.0220697	0.191416
203984_s_at	CASP9	-0.274536	7.61668	-2.42439	0.0220951	0.191416
235787_at	CDC37L1	-0.32082	5.71769	-2.42459	0.0220853	0.191416
201234_at	ILK	-0.595307	8.5328	-2.42434	0.0220977	0.191416
231200_at	LSM14B	-0.217931	4.83648	-2.42223	0.0222036	0.19196
204871_at	MTERF1	-0.333279	6.28456	-2.4223	0.0222001	0.19196
236831_at	CCDC50	-0.46991	7.05148	-2.42261	0.0221845	0.19196
221270_s_at	QTRT1	-0.336071	5.63236	-2.42121	0.0222545	0.192138
224775_at	IWS1	-0.459399	6.38703	-2.42113	0.0222587	0.192138
235046_at	INPP4B	-0.74816	7.46358	-2.42096	0.0222673	0.192138
243813_at	LINC00968	0.494452	5.28877	2.41993	0.0223193	0.1924
234972_at	ARL16	0.382089	5.56468	2.41841	0.0223958	0.1927
216231_s_at	B2M	0.283218	11.6526	2.41839	0.0223971	0.1927
214797_s_at	CDK18	-0.269982	4.99325	-2.41794	0.0224195	0.1927
205965_at	BATF	-0.31955	7.79202	-2.41742	0.0224459	0.1927
225687_at	FAM83D	-0.334008	5.11584	-2.4182	0.0224063	0.1927
210142_x_at	FLOT1	-0.466766	8.18302	-2.41813	0.0224101	0.1927
208501_at	GFI1B	-0.595445	6.02608	-2.41731	0.0224516	0.1927
208956_x_at	DUT	-0.48811	8.83697	-2.41661	0.0224869	0.192911
205353_s_at	PEBP1	-0.448891	7.92667	-2.41618	0.0225088	0.193005
225525_at	KIAA1671	-0.796895	6.59548	-2.41464	0.0225872	0.193398
207826_s_at	ID3	-0.403781	5.3139	-2.41366	0.0226371	0.193461
217716_s_at	SEC61A1	-0.4645	6.73027	-2.41375	0.0226326	0.193461
1556175_at	MTSS1L	0.235432	4.33345	2.41276	0.0226834	0.193677
229721_x_at	DERL3	-0.222412	5.56248	-2.41251	0.0226959	0.193677
218068_s_at	ZNF672	-0.462698	7.14546	-2.41264	0.0226894	0.193677
224068_x_at	RBM22	-0.333724	8.09481	-2.41158	0.0227438	0.193992
57163_at	ELOVL1	-0.413224	6.14399	-2.41048	0.0228	0.194286
206991_s_at	CCR5	-0.55555	9.52349	-2.41055	0.0227967	0.194286
232879_at	CRTC3	0.594444	4.75762	2.40831	0.0229121	0.194388
222700_at	ATL2	0.248858	6.17831	2.40915	0.0228689	0.194388
201189_s_at	ITPR3	-0.201683	6.14673	-2.40813	0.0229212	0.194388
212222_at	PSME4	-0.396715	7.20131	-2.40815	0.0229203	0.194388
208881_x_at	IDI1	-0.607439	9.57326	-2.40981	0.0228348	0.194388
224872_at	DIP2B	0.354449	6.15385	2.40663	0.022999	0.194803
227192_at	PRRT2	-0.264135	4.61798	-2.40538	0.0230639	0.194803
212757_s_at	CAMK2G	-0.352801	6.44911	-2.40508	0.0230796	0.194803
202282_at	HSD17B10	-0.503344	9.44572	-2.40526	0.0230699	0.194803
218771_at	PANK4	-0.54035	6.13481	-2.40543	0.0230611	0.194803
221558_s_at	LEF1	-0.60221	8.2349	-2.40625	0.0230186	0.194803
201284_s_at	APEH	-0.64286	7.33624	-2.40529	0.0230683	0.194803
232983_s_at	SERGEF	-0.358455	6.23983	-2.4044	0.0231149	0.194824
224523_s_at	CMSS1	-0.377199	5.83142	-2.40446	0.0231119	0.194824
200760_s_at	ARL6IP5	-0.335876	11.2351	-2.4038	0.023146	0.194856
1557733_a_at	CHRM3-AS2	-0.699079	6.42198	-2.40394	0.0231388	0.194856
211934_x_at	GANAB	-0.315857	5.61293	-2.40298	0.0231886	0.195076
218194_at	REXO2	-0.289131	6.43677	-2.40205	0.0232376	0.195119
213373_s_at	CASP8	-0.419492	7.99186	-2.40231	0.0232238	0.195119
228770_at	GPR146	-0.220719	4.43117	-2.40182	0.0232497	0.195129
244840_x_at	DOCK4	0.409301	4.43727	2.40145	0.0232691	0.195199
227362_at	SLC2A4RG	-0.201394	5.10872	-2.39991	0.0233498	0.195325
218885_s_at	GALNT12	-0.31147	5.621	-2.40053	0.0233169	0.195325
202077_at	NDUFAB1	-0.422152	9.8581	-2.40003	0.0233432	0.195325
232122_s_at	VEPH1	-0.507235	4.93573	-2.40078	0.0233037	0.195325
32062_at	LRRC14	-0.217874	6.04775	-2.39869	0.0234137	0.195483
201014_s_at	PAICS	-0.32534	7.39182	-2.39854	0.0234218	0.195483
206593_s_at	MED22	-0.370448	5.51014	-2.39894	0.0234009	0.195483
218492_s_at	THAP7	-0.411412	6.1978	-2.3985	0.0234237	0.195483
218089_at	AAR2	-0.469268	7.65581	-2.39893	0.0234011	0.195483
220739_s_at	CNNM3	-0.267379	6.12457	-2.39675	0.023516	0.196008
210839_s_at	ENPP2	-0.415489	4.4771	-2.39591	0.023561	0.196008
219282_s_at	TRPV2	-0.555448	8.07745	-2.39585	0.0235637	0.196008
1552950_at	C15orf26	-0.599585	4.09116	-2.39617	0.023547	0.196008
200962_at	RPL31	-0.60181	8.79813	-2.39662	0.023523	0.196008
219892_at	TM6SF1	-0.605665	8.33202	-2.39684	0.0235114	0.196008
1558467_a_at	UGGT2	0.240194	4.66591	2.3936	0.0236833	0.196045
222784_at	SMOC1	-0.199151	6.11918	-2.39491	0.0236136	0.196045
204441_s_at	POLA2	-0.267089	5.7569	-2.39295	0.0237179	0.196045
227580_s_at	TECPR1	-0.31956	7.1235	-2.39326	0.0237013	0.196045
202501_at	MAPRE2	-0.461386	8.43734	-2.3955	0.0235827	0.196045
223063_at	C1orf198	-0.472939	7.46463	-2.39431	0.0236455	0.196045
225154_at	SYAP1	-0.49336	7.14549	-2.39411	0.0236563	0.196045
210023_s_at	PCGF1	-0.511324	6.29756	-2.39439	0.0236411	0.196045
219191_s_at	BIN2	-0.733582	8.81688	-2.39319	0.0237055	0.196045
238446_at	NAIP	0.442352	7.59921	2.39185	0.0237768	0.196099
202001_s_at	NDUFA6	-0.559636	9.26336	-2.39216	0.02376	0.196099
213849_s_at	PPP2R2B	-0.732302	6.84645	-2.39182	0.0237783	0.196099
205104_at	SNPH	-0.360154	6.63675	-2.39049	0.0238493	0.196456
1553772_at	GK5	0.365528	4.93362	2.38992	0.0238802	0.19662
224962_at	C9orf69	-0.278195	7.07348	-2.38966	0.0238942	0.196644
203246_s_at	NPRL2	-0.336671	6.72679	-2.38944	0.0239057	0.196648
222781_s_at	C9orf40	-0.309396	5.92115	-2.38872	0.0239446	0.196786
226207_at	RILPL1	-0.288982	6.77453	-2.38828	0.023968	0.196796
232478_at	MIR181A2HG	0.458125	6.28184	2.38564	0.0241104	0.19692
242176_at	MEF2A	0.398539	6.57519	2.38677	0.0240497	0.19692
232088_x_at	LINC00899	0.335742	3.78721	2.38597	0.0240926	0.19692
219135_s_at	LMF1	-0.241782	5.1157	-2.3871	0.0240316	0.19692
230338_x_at	GSX2	-0.243777	4.64427	-2.38559	0.0241133	0.19692
228014_at	PTRH1	-0.255023	5.86361	-2.38568	0.0241086	0.19692
235719_at	CYP4V2	-0.261429	5.6179	-2.3865	0.0240642	0.19692
207681_at	CXCR3	-0.279543	5.95862	-2.38515	0.0241372	0.19692
213795_s_at	PTPRA	-0.292119	5.59348	-2.38477	0.0241575	0.19692
218870_at	ARHGAP15	-0.399069	6.9914	-2.38407	0.0241957	0.19692
AFFX-HSAC07/X00351_M_at	ACTB	-0.474631	11.546	-2.38507	0.0241416	0.19692
225030_at	BOD1	-0.609918	7.58039	-2.38412	0.024193	0.19692
224367_at	BEX2	-0.848086	7.19276	-2.38651	0.0240637	0.19692
205488_at	GZMA	-0.895829	11.0218	-2.38414	0.0241918	0.19692
226927_at	C12orf73	-0.386148	5.90226	-2.38296	0.0242561	0.197161
203484_at	SEC61G	0.456958	8.3096	2.38173	0.0243231	0.197501
215088_s_at	SDHC	-0.328774	6.85222	-2.38158	0.0243312	0.197501
236623_at	ATP1A1-AS1	-0.333308	5.28747	-2.38117	0.0243538	0.197595
64486_at	CORO1B	-0.232934	6.44341	-2.37988	0.0244243	0.197716
202137_s_at	ZMYND11	-0.378589	5.58451	-2.38044	0.0243933	0.197716
201386_s_at	DHX15	-0.741652	9.09943	-2.37942	0.0244494	0.197739
205718_at	ITGB7	-0.692858	8.17097	-2.37797	0.0245289	0.198027
204747_at	IFIT3	-0.759687	7.3436	-2.37796	0.0245295	0.198027
202963_at	RFX5	-0.560013	7.80065	-2.3776	0.0245491	0.198095
228723_at	NPTN-IT1	0.401187	7.79743	2.37418	0.024738	0.198554
244478_at	LRRC37A3	0.277832	7.06407	2.37283	0.0248132	0.198554
218714_at	PRR14	-0.213995	5.74177	-2.37193	0.0248632	0.198554
215235_at	SPTAN1	-0.245844	6.6151	-2.37538	0.0246719	0.198554
226031_at	CCDC132	-0.255678	6.03383	-2.37292	0.024808	0.198554
207949_s_at	ICA1	-0.274573	4.65741	-2.37224	0.0248457	0.198554
210357_s_at	SMOX	-0.289137	6.28561	-2.37343	0.0247796	0.198554
209482_at	POP7	-0.309812	7.03859	-2.37259	0.0248261	0.198554
219366_at	AVEN	-0.35141	6.88195	-2.37189	0.024865	0.198554
226861_at	ASB8	-0.419067	6.50206	-2.37269	0.0248207	0.198554
206133_at	XAF1	-0.4542	7.92432	-2.37218	0.0248491	0.198554
222892_s_at	TMEM40	-0.516326	6.72341	-2.37291	0.0248083	0.198554
222533_at	CRBN	-0.582067	9.81965	-2.37499	0.0246935	0.198554
201922_at	NSA2	-0.615143	11.2182	-2.37503	0.0246913	0.198554
212199_at	MRFAP1L1	-0.665532	9.29529	-2.37376	0.0247616	0.198554
214453_s_at	IFI44	-0.794282	7.75232	-2.37329	0.0247875	0.198554
222109_at	GNL3L	0.247906	5.82078	2.37044	0.0249459	0.198789
201076_at	NHP2L1	-0.334625	7.25863	-2.3708	0.0249257	0.198789
225713_at	STK11IP	-0.38326	5.92135	-2.36966	0.0249898	0.198789
223828_s_at	LGALS12	-0.415804	6.12007	-2.37007	0.0249669	0.198789
221704_s_at	VPS37B	-0.525357	7.29868	-2.36961	0.0249924	0.198789
224331_s_at	MRPL36	-0.663158	7.67568	-2.36889	0.0250327	0.198857
201317_s_at	PSMA2	-0.705899	8.89078	-2.36886	0.0250344	0.198857
59697_at	RAB15	-0.277479	6.15601	-2.36864	0.0250468	0.198866
209537_at	EXTL2	-0.267998	5.92352	-2.36736	0.0251188	0.199104
226896_at	CHCHD1	-0.522058	8.35805	-2.36696	0.0251412	0.199104
203802_x_at	NSUN5	-0.552432	8.33414	-2.36769	0.0251	0.199104
209194_at	CETN2	-0.814963	8.81098	-2.36728	0.0251232	0.199104
1555480_a_at	FBLIM1	0.339792	6.67793	2.36532	0.0252336	0.199194
215856_at	SIGLEC15	0.25583	6.4705	2.36538	0.0252299	0.199194
218794_s_at	TXNL4B	-0.351962	6.26368	-2.36585	0.0252036	0.199194
216604_s_at	SLC7A8	-0.475485	5.20429	-2.36554	0.0252207	0.199194
213710_s_at	CALM1	-0.653689	7.61591	-2.36476	0.025265	0.199354
203471_s_at	PLEK	-0.44299	9.1309	-2.36392	0.0253127	0.199642
218589_at	LPAR6	-0.803046	9.73978	-2.36299	0.0253653	0.199968
